# Supplementary material for: The effects of unsaturated fatty acids on psoriasis: A two‐sample Mendelian randomization study
Source: Food Sci Nutr. 2023 Jul 5;11(10):6073–84. doi: 10.1002/fsn3.3543 (PMC10563715; doi:10.1002/fsn3.3543)
Supplement: Supplementary file 2 — Tables S1–S15. [file FSN3-11-6073-s002.xlsx]

## Sheet: Table S1
Table S1: Characteristics of SNPs used as genetic instruments for Ratio of monounsaturated fatty acids to total fatty acids
id	chr.exposure	samplesize	snp	pos.exposure	beta.exposure	se.exposure	pval	id.exposure	effect_allele.exposure	other_allele.exposure	eaf.exposure	exposure	mr_keep.exposure	pval_origin.exposure	data_source.exposure	R2	F value
1	1	114999	rs11207994	63047987	-0.0553595	0.00414779	2.6e-41	met-d-MUFA_pct	T	C	0.350959	Ratio of monounsaturated fatty acids to total fatty acids || id:met-d-MUFA_pct	TRUE	reported	igd	0.0396837	65.9604
2	1	114999	rs60069508	39964912	0.0328638	0.00469187	1.4e-12	met-d-MUFA_pct	C	G	0.232685	Ratio of monounsaturated fatty acids to total fatty acids || id:met-d-MUFA_pct	TRUE	reported	igd	0.0208878	34.0522
3	1	114999	rs182050989	27262545	0.0838152	0.0119815	4e-11	met-d-MUFA_pct	T	C	0.028151	Ratio of monounsaturated fatty acids to total fatty acids || id:met-d-MUFA_pct	TRUE	reported	igd	0.0194728	31.6997
4	1	114999	rs59484402	230302838	0.0497903	0.00410709	2.3e-35	met-d-MUFA_pct	C	CT	0.388291	Ratio of monounsaturated fatty acids to total fatty acids || id:met-d-MUFA_pct	TRUE	reported	igd	0.0365841	60.6128
5	1	114999	rs2642438	220970028	-0.0318932	0.00433544	3.8e-14	met-d-MUFA_pct	G	A	0.703815	Ratio of monounsaturated fatty acids to total fatty acids || id:met-d-MUFA_pct	TRUE	reported	igd	0.0223134	36.4294
6	1	114999	rs1365297	93858292	-0.0283878	0.00510947	2.8e-08	met-d-MUFA_pct	G	A	0.184226	Ratio of monounsaturated fatty acids to total fatty acids || id:met-d-MUFA_pct	TRUE	reported	igd	0.0163755	26.5737
7	2	114999	rs1128249	165528624	-0.0365109	0.00405425	3.1e-20	met-d-MUFA_pct	T	G	0.392034	Ratio of monounsaturated fatty acids to total fatty acids || id:met-d-MUFA_pct	TRUE	reported	igd	0.0271702	44.5803
8	2	114999	rs676210	21231524	-0.0749782	0.00487921	2.6e-54	met-d-MUFA_pct	A	G	0.205776	Ratio of monounsaturated fatty acids to total fatty acids || id:met-d-MUFA_pct	TRUE	reported	igd	0.0457383	76.5066
9	2	114999	rs2972140	227104111	0.0370677	0.0041418	2.4e-19	met-d-MUFA_pct	C	T	0.650624	Ratio of monounsaturated fatty acids to total fatty acids || id:met-d-MUFA_pct	TRUE	reported	igd	0.0265154	43.4766
10	2	114999	rs1260326	27730940	-0.087988	0.00404441	2.6e-110	met-d-MUFA_pct	C	T	0.60401	Ratio of monounsaturated fatty acids to total fatty acids || id:met-d-MUFA_pct	TRUE	reported	igd	0.0657353	112.309
11	2	114999	rs78058190	219699999	0.0730592	0.0102446	3.2e-13	met-d-MUFA_pct	A	G	0.050105	Ratio of monounsaturated fatty acids to total fatty acids || id:met-d-MUFA_pct	TRUE	reported	igd	0.0214822	35.0426
12	3	114999	rs11235	52745087	0.0238453	0.00397016	9.7e-09	met-d-MUFA_pct	C	T	0.455578	Ratio of monounsaturated fatty acids to total fatty acids || id:met-d-MUFA_pct	TRUE	reported	igd	0.0169133	27.4613
13	3	114999	rs34634128	136322265	-0.0301721	0.00453202	9.8e-13	met-d-MUFA_pct	G	GT	0.25965	Ratio of monounsaturated fatty acids to total fatty acids || id:met-d-MUFA_pct	TRUE	reported	igd	0.0210329	34.2939
14	4	114999	rs1408	88057353	0.0281023	0.00401732	1.9e-12	met-d-MUFA_pct	A	G	0.579309	Ratio of monounsaturated fatty acids to total fatty acids || id:met-d-MUFA_pct	TRUE	reported	igd	0.0207627	33.844
15	4	114999	rs72679249	111122162	0.0227438	0.004383	7.1e-09	met-d-MUFA_pct	G	A	0.317282	Ratio of monounsaturated fatty acids to total fatty acids || id:met-d-MUFA_pct	TRUE	reported	igd	0.0170685	27.7177
16	4	114999	rs13108218	3443931	-0.0304138	0.00409784	4.4e-14	met-d-MUFA_pct	G	A	0.615417	Ratio of monounsaturated fatty acids to total fatty acids || id:met-d-MUFA_pct	TRUE	reported	igd	0.0222572	36.3355
17	4	114999	rs56257534	171521999	-0.0289578	0.00464162	2.2e-11	met-d-MUFA_pct	T	C	0.239667	Ratio of monounsaturated fatty acids to total fatty acids || id:met-d-MUFA_pct	TRUE	reported	igd	0.0197323	32.1306
18	4	114999	rs13107325	103188709	0.0431697	0.00754697	1.5e-08	met-d-MUFA_pct	T	C	0.074275	Ratio of monounsaturated fatty acids to total fatty acids || id:met-d-MUFA_pct	TRUE	reported	igd	0.0166941	27.0995
19	4	114999	rs11940694	39414993	0.0235776	0.00407756	3.8e-09	met-d-MUFA_pct	G	A	0.605098	Ratio of monounsaturated fatty acids to total fatty acids || id:met-d-MUFA_pct	TRUE	reported	igd	0.0173755	28.2251
20	5	114999	rs13186403	67513457	-0.0279624	0.00493908	1.3e-08	met-d-MUFA_pct	T	G	0.215258	Ratio of monounsaturated fatty acids to total fatty acids || id:met-d-MUFA_pct	TRUE	reported	igd	0.0167664	27.2187
21	5	114999	rs11429307	55857025	-0.0451487	0.00504806	3.1e-19	met-d-MUFA_pct	G	GT	0.808497	Ratio of monounsaturated fatty acids to total fatty acids || id:met-d-MUFA_pct	TRUE	reported	igd	0.0264324	43.3368
22	5	114999	rs4704834	156443066	0.0283784	0.0041316	2.4e-12	met-d-MUFA_pct	G	A	0.644056	Ratio of monounsaturated fatty acids to total fatty acids || id:met-d-MUFA_pct	TRUE	reported	igd	0.0206666	33.684
23	6	114999	rs9271546	32590154	0.0309913	0.00399374	1.5e-15	met-d-MUFA_pct	C	T	0.533235	Ratio of monounsaturated fatty acids to total fatty acids || id:met-d-MUFA_pct	TRUE	reported	igd	0.0235198	38.4465
24	6	114999	rs12212146	161125454	0.0581055	0.00774863	3.2e-15	met-d-MUFA_pct	C	T	0.074315	Ratio of monounsaturated fatty acids to total fatty acids || id:met-d-MUFA_pct	TRUE	reported	igd	0.0232425	37.9823
25	6	114999	rs28752924	31303922	0.0246661	0.00410576	2.9e-09	met-d-MUFA_pct	C	T	0.445513	Ratio of monounsaturated fatty acids to total fatty acids || id:met-d-MUFA_pct	TRUE	reported	igd	0.0175067	28.442
26	6	114999	rs55964643	26340872	0.0221095	0.00406409	8.9e-09	met-d-MUFA_pct	A	G	0.503256	Ratio of monounsaturated fatty acids to total fatty acids || id:met-d-MUFA_pct	TRUE	reported	igd	0.0169562	27.5323
27	6	114999	rs10455872	161010118	-0.129819	0.00733603	7.9e-72	met-d-MUFA_pct	G	A	0.078988	Ratio of monounsaturated fatty acids to total fatty acids || id:met-d-MUFA_pct	TRUE	reported	igd	0.0528139	89.0018
28	6	114999	rs632057	139834012	-0.0282265	0.00409401	9e-12	met-d-MUFA_pct	G	T	0.627775	Ratio of monounsaturated fatty acids to total fatty acids || id:met-d-MUFA_pct	TRUE	reported	igd	0.0201142	32.7653
29	6	114999	rs117733303	160922870	-0.207627	0.0146763	3.9e-45	met-d-MUFA_pct	G	A	0.018513	Ratio of monounsaturated fatty acids to total fatty acids || id:met-d-MUFA_pct	TRUE	reported	igd	0.0415558	69.207
30	6	114999	rs998584	43757896	0.0271731	0.00396257	5.8e-13	met-d-MUFA_pct	A	C	0.482313	Ratio of monounsaturated fatty acids to total fatty acids || id:met-d-MUFA_pct	TRUE	reported	igd	0.0212446	34.6466
31	7	114999	rs3812316	73020337	-0.111192	0.00589829	2.8e-79	met-d-MUFA_pct	G	C	0.129249	Ratio of monounsaturated fatty acids to total fatty acids || id:met-d-MUFA_pct	TRUE	reported	igd	0.0555511	93.8857
32	7	114999	rs56001710	25983400	-0.027965	0.00413732	2.2e-12	met-d-MUFA_pct	T	A	0.580583	Ratio of monounsaturated fatty acids to total fatty acids || id:met-d-MUFA_pct	TRUE	reported	igd	0.0207024	33.7437
33	7	114999	rs35163364	128732786	-0.0243836	0.00401079	2.6e-10	met-d-MUFA_pct	T	C	0.432057	Ratio of monounsaturated fatty acids to total fatty acids || id:met-d-MUFA_pct	TRUE	reported	igd	0.0186381	30.315
34	7	114999	rs72555385	73123473	0.0649793	0.00919132	9.6e-13	met-d-MUFA_pct	G	A	0.049322	Ratio of monounsaturated fatty acids to total fatty acids || id:met-d-MUFA_pct	TRUE	reported	igd	0.0210413	34.3078
35	8	114999	rs1561748	19733244	-0.0673085	0.00482404	9.9e-44	met-d-MUFA_pct	C	G	0.267454	Ratio of monounsaturated fatty acids to total fatty acids || id:met-d-MUFA_pct	TRUE	reported	igd	0.040878	68.0302
36	8	114999	rs71205961	19980272	0.0428858	0.00778313	3.6e-08	met-d-MUFA_pct	C	CTTTTTT	0.0889744	Ratio of monounsaturated fatty acids to total fatty acids || id:met-d-MUFA_pct	TRUE	reported	igd	0.0162456	26.3593
37	8	114999	rs3789849	8687054	-0.0343387	0.00402005	3.8e-17	met-d-MUFA_pct	C	G	0.428136	Ratio of monounsaturated fatty acids to total fatty acids || id:met-d-MUFA_pct	TRUE	reported	igd	0.0248226	40.6302
38	8	114999	rs328	19819724	-0.186769	0.00656713	2.9e-183	met-d-MUFA_pct	G	C	0.100283	Ratio of monounsaturated fatty acids to total fatty acids || id:met-d-MUFA_pct	TRUE	reported	igd	0.0849782	148.239
39	8	114999	rs28601761	126500031	-0.059064	0.00405447	2.2e-49	met-d-MUFA_pct	G	C	0.420119	Ratio of monounsaturated fatty acids to total fatty acids || id:met-d-MUFA_pct	TRUE	reported	igd	0.0435421	72.6656
40	8	114999	rs10085931	18245449	0.0265109	0.00504207	2.7e-08	met-d-MUFA_pct	G	A	0.189679	Ratio of monounsaturated fatty acids to total fatty acids || id:met-d-MUFA_pct	TRUE	reported	igd	0.0163943	26.6046
41	10	114999	rs603424	102075479	-0.0493627	0.00520893	1.4e-22	met-d-MUFA_pct	A	G	0.173862	Ratio of monounsaturated fatty acids to total fatty acids || id:met-d-MUFA_pct	TRUE	reported	igd	0.0288281	47.3811
42	10	114999	rs563296	99772404	0.0244112	0.0039829	6.1e-10	met-d-MUFA_pct	A	G	0.557518	Ratio of monounsaturated fatty acids to total fatty acids || id:met-d-MUFA_pct	TRUE	reported	igd	0.0182457	29.6649
43	10	114999	rs2803619	113934384	0.0270636	0.00442919	5.2e-10	met-d-MUFA_pct	C	G	0.724386	Ratio of monounsaturated fatty acids to total fatty acids || id:met-d-MUFA_pct	TRUE	reported	igd	0.0183197	29.7875
44	10	114999	rs79791375	102121449	0.061909	0.0115569	2.8e-08	met-d-MUFA_pct	A	G	0.032659	Ratio of monounsaturated fatty acids to total fatty acids || id:met-d-MUFA_pct	TRUE	reported	igd	0.0163755	26.5737
45	10	114999	rs7924036	65191645	-0.0451893	0.00395891	1.4e-32	met-d-MUFA_pct	T	G	0.504205	Ratio of monounsaturated fatty acids to total fatty acids || id:met-d-MUFA_pct	TRUE	reported	igd	0.0350396	57.9609
46	11	114999	rs112396965	27609011	-0.0265859	0.00478146	7e-09	met-d-MUFA_pct	A	AT	0.76976	Ratio of monounsaturated fatty acids to total fatty acids || id:met-d-MUFA_pct	TRUE	reported	igd	0.0170755	27.7293
47	11	114999	rs143355652	61453822	0.108898	0.0199252	4.9e-09	met-d-MUFA_pct	T	C	0.010467	Ratio of monounsaturated fatty acids to total fatty acids || id:met-d-MUFA_pct	TRUE	reported	igd	0.0172513	28.0197
48	11	114999	rs964184	116648917	-0.191271	0.00582411	1e-200	met-d-MUFA_pct	C	G	0.867229	Ratio of monounsaturated fatty acids to total fatty acids || id:met-d-MUFA_pct	TRUE	reported	igd	0.0889636	155.87
49	11	114999	rs174564	61588305	0.198596	0.00414165	1e-200	met-d-MUFA_pct	G	A	0.347013	Ratio of monounsaturated fatty acids to total fatty acids || id:met-d-MUFA_pct	TRUE	reported	igd	0.0889636	155.87
50	11	114999	rs192987072	61701892	0.0905949	0.0162472	1.3e-08	met-d-MUFA_pct	G	A	0.022506	Ratio of monounsaturated fatty acids to total fatty acids || id:met-d-MUFA_pct	TRUE	reported	igd	0.0167664	27.2187
51	11	114999	rs141469619	116714293	0.264385	0.0208802	6.9e-38	met-d-MUFA_pct	G	A	0.01014	Ratio of monounsaturated fatty acids to total fatty acids || id:met-d-MUFA_pct	TRUE	reported	igd	0.0379297	62.9302
52	11	114999	rs1047964	117156893	-0.228602	0.020107	6.6e-30	met-d-MUFA_pct	T	G	0.010067	Ratio of monounsaturated fatty acids to total fatty acids || id:met-d-MUFA_pct	TRUE	reported	igd	0.0334905	55.3097
53	11	114999	rs12226389	61823630	0.0350728	0.00512441	3.8e-12	met-d-MUFA_pct	C	T	0.18582	Ratio of monounsaturated fatty acids to total fatty acids || id:met-d-MUFA_pct	TRUE	reported	igd	0.0204762	33.3672
54	11	114999	rs149402055	68525539	0.0965122	0.0149152	7.4e-10	met-d-MUFA_pct	T	C	0.019709	Ratio of monounsaturated fatty acids to total fatty acids || id:met-d-MUFA_pct	TRUE	reported	igd	0.0181556	29.5158
55	12	114999	rs67981690	21343886	0.0361517	0.0059364	5.1e-10	met-d-MUFA_pct	G	A	0.129103	Ratio of monounsaturated fatty acids to total fatty acids || id:met-d-MUFA_pct	TRUE	reported	igd	0.0183287	29.8024
56	12	114999	rs11172134	57645789	-0.0300848	0.0049446	2.3e-09	met-d-MUFA_pct	A	T	0.201021	Ratio of monounsaturated fatty acids to total fatty acids || id:met-d-MUFA_pct	TRUE	reported	igd	0.0176184	28.6267
57	13	114999	rs7140110	114544024	0.0235505	0.00432641	5.9e-09	met-d-MUFA_pct	C	T	0.299403	Ratio of monounsaturated fatty acids to total fatty acids || id:met-d-MUFA_pct	TRUE	reported	igd	0.01716	27.8689
58	15	114999	rs150844304	43726625	0.124953	0.0125338	2.7e-23	met-d-MUFA_pct	C	A	0.025677	Ratio of monounsaturated fatty acids to total fatty acids || id:met-d-MUFA_pct	TRUE	reported	igd	0.029315	48.2057
59	16	114999	rs11644601	15172118	-0.0711046	0.00435045	7e-65	met-d-MUFA_pct	C	T	0.29667	Ratio of monounsaturated fatty acids to total fatty acids || id:met-d-MUFA_pct	TRUE	reported	igd	0.0501271	84.235
60	16	114999	rs2925979	81534790	-0.0292427	0.00431524	3.5e-12	met-d-MUFA_pct	C	T	0.698963	Ratio of monounsaturated fatty acids to total fatty acids || id:met-d-MUFA_pct	TRUE	reported	igd	0.0205104	33.4241
61	16	114999	rs821840	56993886	-0.0363932	0.00423356	1.4e-18	met-d-MUFA_pct	G	A	0.324569	Ratio of monounsaturated fatty acids to total fatty acids || id:met-d-MUFA_pct	TRUE	reported	igd	0.0259382	42.5049
62	16	114999	rs139110024	15419784	0.0679614	0.0111998	1.2e-09	met-d-MUFA_pct	T	G	0.038878	Ratio of monounsaturated fatty acids to total fatty acids || id:met-d-MUFA_pct	TRUE	reported	igd	0.0179285	29.1398
63	17	114999	rs1801689	64210580	-0.0717665	0.0115167	8.8e-11	met-d-MUFA_pct	C	A	0.030526	Ratio of monounsaturated fatty acids to total fatty acids || id:met-d-MUFA_pct	TRUE	reported	igd	0.0191254	31.1232
64	17	114999	rs72836561	41926126	0.116591	0.0113443	3.4e-25	met-d-MUFA_pct	T	C	0.031483	Ratio of monounsaturated fatty acids to total fatty acids || id:met-d-MUFA_pct	TRUE	reported	igd	0.0305724	50.3384
65	17	114999	rs9910747	17433959	0.0444093	0.00820726	4.8e-08	met-d-MUFA_pct	C	A	0.062194	Ratio of monounsaturated fatty acids to total fatty acids || id:met-d-MUFA_pct	TRUE	reported	igd	0.0160956	26.112
66	19	114999	rs116843064	8429323	-0.221992	0.0142038	4e-56	met-d-MUFA_pct	A	G	0.019861	Ratio of monounsaturated fatty acids to total fatty acids || id:met-d-MUFA_pct	TRUE	reported	igd	0.0465204	77.8786
67	19	114999	rs1065853	45413233	0.123818	0.00730675	8.3e-66	met-d-MUFA_pct	T	G	0.080578	Ratio of monounsaturated fatty acids to total fatty acids || id:met-d-MUFA_pct	TRUE	reported	igd	0.0504935	84.8834
68	19	114999	rs283814	45389224	0.0532139	0.00738636	2e-11	met-d-MUFA_pct	G	A	0.922408	Ratio of monounsaturated fatty acids to total fatty acids || id:met-d-MUFA_pct	TRUE	reported	igd	0.0197733	32.1988
69	19	114999	rs2304128	19746151	-0.0448261	0.00738795	5.5e-10	met-d-MUFA_pct	T	G	0.079933	Ratio of monounsaturated fatty acids to total fatty acids || id:met-d-MUFA_pct	TRUE	reported	igd	0.0182937	29.7445
70	19	114999	rs62117489	8442202	-0.0521293	0.0085994	9e-10	met-d-MUFA_pct	A	C	0.056457	Ratio of monounsaturated fatty acids to total fatty acids || id:met-d-MUFA_pct	TRUE	reported	igd	0.018064	29.3641
71	20	114999	rs6073958	44551855	0.0558184	0.00497343	2.4e-30	met-d-MUFA_pct	C	T	0.198744	Ratio of monounsaturated fatty acids to total fatty acids || id:met-d-MUFA_pct	TRUE	reported	igd	0.0337499	55.753
72	22	114999	rs3970551	18906839	0.0404006	0.00639502	7.5e-12	met-d-MUFA_pct	G	A	0.114463	Ratio of monounsaturated fatty acids to total fatty acids || id:met-d-MUFA_pct	TRUE	reported	igd	0.0201913	32.8934

## Sheet: Table S2
Table S2: Characteristics of SNPs used as genetic instruments for Ratio of polyunsaturated fatty acids to total fatty acids
id	chr.exposure	samplesize	snp	pos.exposure	se.exposure	beta.exposure	pval	id.exposure	effect_allele.exposure	other_allele.exposure	eaf.exposure	exposure	mr_keep.exposure	pval_origin.exposure	data_source.exposure	R2	F value
1	1	114999	rs79598313	27284913	0.0131956	-0.0808226	3e-09	met-d-PUFA_pct	T	C	0.023213	Ratio of polyunsaturated fatty acids to total fatty acids || id:met-d-PUFA_pct	TRUE	reported	igd	0.0174903	40.1224
2	1	114999	rs59484402	230302838	0.0041243	-0.0327456	8e-16	met-d-PUFA_pct	C	CT	0.388291	Ratio of polyunsaturated fatty acids to total fatty acids || id:met-d-PUFA_pct	TRUE	reported	igd	0.0237475	54.8257
3	1	114999	rs1168041	62960250	0.00424886	-0.0363376	5.2e-18	met-d-PUFA_pct	C	T	0.655369	Ratio of polyunsaturated fatty acids to total fatty acids || id:met-d-PUFA_pct	TRUE	reported	igd	0.0255004	58.9785
4	1	114999	rs1180384	39892774	0.0043216	-0.0250622	3.1e-09	met-d-PUFA_pct	C	T	0.302456	Ratio of polyunsaturated fatty acids to total fatty acids || id:met-d-PUFA_pct	TRUE	reported	igd	0.0174744	40.0853
5	2	114999	rs182549	136616754	0.00449172	-0.0273828	1.6e-10	met-d-PUFA_pct	T	C	0.738681	Ratio of polyunsaturated fatty acids to total fatty acids || id:met-d-PUFA_pct	TRUE	reported	igd	0.018858	43.3202
6	2	114999	rs2972140	227104111	0.00415748	-0.0340622	2.9e-16	met-d-PUFA_pct	C	T	0.650624	Ratio of polyunsaturated fatty acids to total fatty acids || id:met-d-PUFA_pct	TRUE	reported	igd	0.0241107	55.6849
7	2	114999	rs1260326	27730940	0.00405972	0.0903157	9.79e-113	met-d-PUFA_pct	C	T	0.60401	Ratio of polyunsaturated fatty acids to total fatty acids || id:met-d-PUFA_pct	TRUE	reported	igd	0.066465	160.469
8	2	114999	rs13389219	165528876	0.00406843	0.0352632	1.6e-18	met-d-PUFA_pct	T	C	0.392567	Ratio of polyunsaturated fatty acids to total fatty acids || id:met-d-PUFA_pct	TRUE	reported	igd	0.025894	59.9129
9	2	114999	rs78058190	219699999	0.0102834	-0.0629274	5.3e-10	met-d-PUFA_pct	A	G	0.050105	Ratio of polyunsaturated fatty acids to total fatty acids || id:met-d-PUFA_pct	TRUE	reported	igd	0.0183109	42.04
10	2	114999	rs673548	21237544	0.00489507	0.0422737	1.6e-18	met-d-PUFA_pct	A	G	0.206084	Ratio of polyunsaturated fatty acids to total fatty acids || id:met-d-PUFA_pct	TRUE	reported	igd	0.025894	59.9129
11	3	114999	rs655720	136103267	0.00442941	-0.0279116	3.9e-11	met-d-PUFA_pct	T	C	0.718813	Ratio of polyunsaturated fatty acids to total fatty acids || id:met-d-PUFA_pct	TRUE	reported	igd	0.0194839	44.7866
12	4	114999	rs2035816	100508556	0.00716687	0.0391439	3.4e-08	met-d-PUFA_pct	G	A	0.084303	Ratio of polyunsaturated fatty acids to total fatty acids || id:met-d-PUFA_pct	TRUE	reported	igd	0.0162752	37.289
13	4	114999	rs10020067	88181491	0.00408867	-0.027326	1.8e-11	met-d-PUFA_pct	A	C	0.381451	Ratio of polyunsaturated fatty acids to total fatty acids || id:met-d-PUFA_pct	TRUE	reported	igd	0.0198187	45.5717
14	5	114999	rs11429307	55857025	0.0050649	0.0396092	4.1e-15	met-d-PUFA_pct	G	GT	0.808497	Ratio of polyunsaturated fatty acids to total fatty acids || id:met-d-PUFA_pct	TRUE	reported	igd	0.023151	53.4159
15	6	114999	rs12212146	161125454	0.00777816	-0.0576272	3.7e-14	met-d-PUFA_pct	C	T	0.074315	Ratio of polyunsaturated fatty acids to total fatty acids || id:met-d-PUFA_pct	TRUE	reported	igd	0.0223236	51.4632
16	6	114999	rs6905288	43758873	0.00400136	-0.0224811	9.7e-09	met-d-PUFA_pct	A	G	0.56854	Ratio of polyunsaturated fatty acids to total fatty acids || id:met-d-PUFA_pct	TRUE	reported	igd	0.0169133	38.776
17	6	114999	rs672457	139836562	0.00404079	0.0279453	7.7e-12	met-d-PUFA_pct	A	G	0.591059	Ratio of polyunsaturated fatty acids to total fatty acids || id:met-d-PUFA_pct	TRUE	reported	igd	0.0201802	46.4201
18	6	114999	rs10455872	161010118	0.00736398	0.132206	2.7e-72	met-d-PUFA_pct	G	A	0.078988	Ratio of polyunsaturated fatty acids to total fatty acids || id:met-d-PUFA_pct	TRUE	reported	igd	0.0529893	126.113
19	6	114999	rs150543195	32526028	0.00653273	-0.038864	1.8e-09	met-d-PUFA_pct	A	G	0.164686	Ratio of polyunsaturated fatty acids to total fatty acids || id:met-d-PUFA_pct	TRUE	reported	igd	0.0177358	40.6959
20	6	114999	rs117733303	160922870	0.0147322	0.205551	1.4e-43	met-d-PUFA_pct	G	A	0.018513	Ratio of polyunsaturated fatty acids to total fatty acids || id:met-d-PUFA_pct	TRUE	reported	igd	0.0408048	95.8807
21	7	114999	rs56001710	25983400	0.0041518	0.0288853	1.3e-12	met-d-PUFA_pct	T	A	0.580583	Ratio of polyunsaturated fatty acids to total fatty acids || id:met-d-PUFA_pct	TRUE	reported	igd	0.020918	48.1536
22	7	114999	rs2070971	44197583	0.00579366	-0.0313922	4.9e-08	met-d-PUFA_pct	T	G	0.137117	Ratio of polyunsaturated fatty acids to total fatty acids || id:met-d-PUFA_pct	TRUE	reported	igd	0.0160848	36.8457
23	7	114999	rs3812316	73020337	0.00591893	0.078299	1e-39	met-d-PUFA_pct	G	C	0.129249	Ratio of polyunsaturated fatty acids to total fatty acids || id:met-d-PUFA_pct	TRUE	reported	igd	0.0388815	91.1787
24	8	114999	rs328	19819724	0.00659539	0.13502	3.2e-94	met-d-PUFA_pct	G	C	0.100283	Ratio of polyunsaturated fatty acids to total fatty acids || id:met-d-PUFA_pct	TRUE	reported	igd	0.0606691	145.572
25	8	114999	rs1561748	19733244	0.0048448	0.0466082	2.8e-21	met-d-PUFA_pct	C	G	0.267454	Ratio of polyunsaturated fatty acids to total fatty acids || id:met-d-PUFA_pct	TRUE	reported	igd	0.0279203	64.736
26	8	114999	rs28601761	126500031	0.00407191	0.0623656	3e-54	met-d-PUFA_pct	G	C	0.420119	Ratio of polyunsaturated fatty acids to total fatty acids || id:met-d-PUFA_pct	TRUE	reported	igd	0.0457113	107.962
27	8	114999	rs752446	10649767	0.00410452	-0.0253746	7.7e-10	met-d-PUFA_pct	A	G	0.375214	Ratio of polyunsaturated fatty acids to total fatty acids || id:met-d-PUFA_pct	TRUE	reported	igd	0.0181371	41.6336
28	8	114999	rs4871624	126629328	0.004416	-0.0242624	3.2e-08	met-d-PUFA_pct	G	T	0.287462	Ratio of polyunsaturated fatty acids to total fatty acids || id:met-d-PUFA_pct	TRUE	reported	igd	0.0163066	37.3621
29	9	114999	rs199816133	86381318	0.00456094	0.0251393	1.9e-08	met-d-PUFA_pct	CA	C	0.256568	Ratio of polyunsaturated fatty acids to total fatty acids || id:met-d-PUFA_pct	TRUE	reported	igd	0.0165741	37.9854
30	10	114999	rs9419746	94508055	0.00491637	-0.0288524	5.7e-09	met-d-PUFA_pct	T	C	0.21263	Ratio of polyunsaturated fatty acids to total fatty acids || id:met-d-PUFA_pct	TRUE	reported	igd	0.0171769	39.3911
31	10	114999	rs7924036	65191645	0.00397379	0.0363005	9.7e-21	met-d-PUFA_pct	T	G	0.504205	Ratio of polyunsaturated fatty acids to total fatty acids || id:met-d-PUFA_pct	TRUE	reported	igd	0.0275352	63.8178
32	11	114999	rs1047964	117156893	0.0202098	0.154541	2.5e-14	met-d-PUFA_pct	T	G	0.010067	Ratio of polyunsaturated fatty acids to total fatty acids || id:met-d-PUFA_pct	TRUE	reported	igd	0.0224732	51.816
33	11	114999	rs174564	61588305	0.00416283	-0.122144	4.6e-191	met-d-PUFA_pct	G	A	0.347013	Ratio of polyunsaturated fatty acids to total fatty acids || id:met-d-PUFA_pct	TRUE	reported	igd	0.0867812	214.18
34	11	114999	rs149402055	68525539	0.0149915	-0.0936313	1.2e-09	met-d-PUFA_pct	T	C	0.019709	Ratio of polyunsaturated fatty acids to total fatty acids || id:met-d-PUFA_pct	TRUE	reported	igd	0.0179285	41.146
35	11	114999	rs144018203	116916060	0.0201083	-0.170667	3.6e-18	met-d-PUFA_pct	C	G	0.010653	Ratio of polyunsaturated fatty acids to total fatty acids || id:met-d-PUFA_pct	TRUE	reported	igd	0.0256239	59.2714
36	11	114999	rs12419462	27623309	0.00473111	-0.0308673	1.6e-11	met-d-PUFA_pct	A	G	0.228755	Ratio of polyunsaturated fatty acids to total fatty acids || id:met-d-PUFA_pct	TRUE	reported	igd	0.0198692	45.6902
37	11	114999	rs2513048	62183281	0.0044932	0.0244348	4.6e-08	met-d-PUFA_pct	C	T	0.711701	Ratio of polyunsaturated fatty acids to total fatty acids || id:met-d-PUFA_pct	TRUE	reported	igd	0.0161179	36.9226
38	11	114999	rs964184	116648917	0.00585391	0.114361	5.9e-86	met-d-PUFA_pct	C	G	0.867229	Ratio of polyunsaturated fatty acids to total fatty acids || id:met-d-PUFA_pct	TRUE	reported	igd	0.0578939	138.503
39	12	114999	rs6606731	109982578	0.00504456	-0.0283091	4.3e-09	met-d-PUFA_pct	A	T	0.190946	Ratio of polyunsaturated fatty acids to total fatty acids || id:met-d-PUFA_pct	TRUE	reported	igd	0.0173152	39.7137
40	15	114999	rs7402939	99183876	0.00414613	-0.0230126	2.4e-08	met-d-PUFA_pct	C	T	0.623522	Ratio of polyunsaturated fatty acids to total fatty acids || id:met-d-PUFA_pct	TRUE	reported	igd	0.0164548	37.7073
41	15	114999	rs261290	58678720	0.00418998	0.028552	7.1e-12	met-d-PUFA_pct	C	T	0.654653	Ratio of polyunsaturated fatty acids to total fatty acids || id:met-d-PUFA_pct	TRUE	reported	igd	0.0202144	46.5004
42	15	114999	rs139974673	44027885	0.0125326	-0.10137	6.7e-16	met-d-PUFA_pct	C	T	0.025918	Ratio of polyunsaturated fatty acids to total fatty acids || id:met-d-PUFA_pct	TRUE	reported	igd	0.0238114	54.9767
43	16	114999	rs11644601	15172118	0.00436601	0.0528691	8.8e-35	met-d-PUFA_pct	C	T	0.29667	Ratio of polyunsaturated fatty acids to total fatty acids || id:met-d-PUFA_pct	TRUE	reported	igd	0.0362662	84.815
44	16	114999	rs56156922	56987369	0.00426068	0.0267024	1.7e-10	met-d-PUFA_pct	C	T	0.324327	Ratio of polyunsaturated fatty acids to total fatty acids || id:met-d-PUFA_pct	TRUE	reported	igd	0.0188307	43.2562
45	17	114999	rs1801689	64210580	0.0115549	0.062443	3.3e-08	met-d-PUFA_pct	C	A	0.030526	Ratio of polyunsaturated fatty acids to total fatty acids || id:met-d-PUFA_pct	TRUE	reported	igd	0.0162907	37.3251
46	17	114999	rs9908820	73408819	0.00447907	-0.0280537	8.6e-10	met-d-PUFA_pct	G	A	0.729141	Ratio of polyunsaturated fatty acids to total fatty acids || id:met-d-PUFA_pct	TRUE	reported	igd	0.0180853	41.5126
47	17	114999	rs72836561	41926126	0.0113819	-0.0871445	6.2e-15	met-d-PUFA_pct	T	C	0.031483	Ratio of polyunsaturated fatty acids to total fatty acids || id:met-d-PUFA_pct	TRUE	reported	igd	0.0229977	53.0538
48	19	114999	rs116843064	8429323	0.0142553	0.16126	1e-29	met-d-PUFA_pct	A	G	0.019861	Ratio of polyunsaturated fatty acids to total fatty acids || id:met-d-PUFA_pct	TRUE	reported	igd	0.0333834	77.8401
49	19	114999	rs669789	49269559	0.00421108	0.0279503	5.1e-11	met-d-PUFA_pct	C	T	0.343217	Ratio of polyunsaturated fatty acids to total fatty acids || id:met-d-PUFA_pct	TRUE	reported	igd	0.0193664	44.5113
50	19	114999	rs1065853	45413233	0.00733326	-0.124175	1e-64	met-d-PUFA_pct	T	G	0.080578	Ratio of polyunsaturated fatty acids to total fatty acids || id:met-d-PUFA_pct	TRUE	reported	igd	0.0500656	118.788
51	20	114999	rs6073958	44551855	0.00498919	-0.0533342	1.2e-27	met-d-PUFA_pct	C	T	0.198744	Ratio of polyunsaturated fatty acids to total fatty acids || id:met-d-PUFA_pct	TRUE	reported	igd	0.0321237	74.8055

## Sheet: Table S3
Table S3: Characteristics of SNPs used as genetic instruments for Ratio of polyunsaturated fatty acids to monounsaturated fatty acids
id	chr.exposure	samplesize	snp	pos.exposure	se.exposure	beta.exposure	pval	id.exposure	effect_allele.exposure	other_allele.exposure	eaf.exposure	exposure	mr_keep.exposure	pval_origin.exposure	data_source.exposure	R2	F Value
1	1	114999	rs11207994	63047987	0.00414959	0.0483508	1.5e-31	met-d-PUFA_by_MUFA	T	C	0.350959	Ratio of polyunsaturated fatty acids to monounsaturated fatty acids || id:met-d-PUFA_by_MUFA	TRUE	reported	igd	0.0344509	66.1441
2	1	114999	rs182050989	27262545	0.0119867	-0.0821779	6.6e-11	met-d-PUFA_by_MUFA	T	C	0.028151	Ratio of polyunsaturated fatty acids to monounsaturated fatty acids || id:met-d-PUFA_by_MUFA	TRUE	reported	igd	0.0192529	36.3918
3	1	114999	rs59484402	230302838	0.00410888	-0.0438759	1.9e-27	met-d-PUFA_by_MUFA	C	CT	0.388291	Ratio of polyunsaturated fatty acids to monounsaturated fatty acids || id:met-d-PUFA_by_MUFA	TRUE	reported	igd	0.0320002	61.2833
4	1	114999	rs61781371	40052108	0.00474911	-0.0311226	3.1e-11	met-d-PUFA_by_MUFA	G	C	0.224162	Ratio of polyunsaturated fatty acids to monounsaturated fatty acids || id:met-d-PUFA_by_MUFA	TRUE	reported	igd	0.0195838	37.0298
5	2	114999	rs13389219	165528876	0.00405381	0.0377367	2.4e-21	met-d-PUFA_by_MUFA	T	C	0.392567	Ratio of polyunsaturated fatty acids to monounsaturated fatty acids || id:met-d-PUFA_by_MUFA	TRUE	reported	igd	0.0279677	53.3385
6	2	114999	rs2972140	227104111	0.00414254	-0.0372404	2.2e-19	met-d-PUFA_by_MUFA	C	T	0.650624	Ratio of polyunsaturated fatty acids to monounsaturated fatty acids || id:met-d-PUFA_by_MUFA	TRUE	reported	igd	0.0265436	50.5484
7	2	114999	rs182549	136616754	0.00447558	-0.0247189	5.1e-09	met-d-PUFA_by_MUFA	T	C	0.738681	Ratio of polyunsaturated fatty acids to monounsaturated fatty acids || id:met-d-PUFA_by_MUFA	TRUE	reported	igd	0.0172316	32.5042
8	2	114999	rs1260326	27730940	0.00404513	0.0927713	3.6e-121	met-d-PUFA_by_MUFA	C	T	0.60401	Ratio of polyunsaturated fatty acids to monounsaturated fatty acids || id:met-d-PUFA_by_MUFA	TRUE	reported	igd	0.0689433	137.272
9	2	114999	rs673548	21237544	0.00487748	0.0629448	1.1e-38	met-d-PUFA_by_MUFA	A	G	0.206084	Ratio of polyunsaturated fatty acids to monounsaturated fatty acids || id:met-d-PUFA_by_MUFA	TRUE	reported	igd	0.0383454	73.9193
10	2	114999	rs78058190	219699999	0.0102464	-0.0705192	2.1e-12	met-d-PUFA_by_MUFA	A	G	0.050105	Ratio of polyunsaturated fatty acids to monounsaturated fatty acids || id:met-d-PUFA_by_MUFA	TRUE	reported	igd	0.0207216	39.2266
11	3	114999	rs655720	136103267	0.00441476	-0.0297202	7.1e-13	met-d-PUFA_by_MUFA	T	C	0.718813	Ratio of polyunsaturated fatty acids to monounsaturated fatty acids || id:met-d-PUFA_by_MUFA	TRUE	reported	igd	0.0211632	40.0808
12	4	114999	rs10937924	3374898	0.00403125	-0.0246638	2.1e-10	met-d-PUFA_by_MUFA	C	T	0.591422	Ratio of polyunsaturated fatty acids to monounsaturated fatty acids || id:met-d-PUFA_by_MUFA	TRUE	reported	igd	0.0187351	35.3944
13	4	114999	rs2049245	171566778	0.004383	0.025445	8.2e-10	met-d-PUFA_by_MUFA	T	G	0.294002	Ratio of polyunsaturated fatty acids to monounsaturated fatty acids || id:met-d-PUFA_by_MUFA	TRUE	reported	igd	0.0181076	34.1871
14	4	114999	rs2035816	100508556	0.00714224	0.0391285	2.5e-08	met-d-PUFA_by_MUFA	G	A	0.084303	Ratio of polyunsaturated fatty acids to monounsaturated fatty acids || id:met-d-PUFA_by_MUFA	TRUE	reported	igd	0.0164338	30.9741
15	4	114999	rs1471251	87976359	0.00406354	-0.0275068	4.4e-12	met-d-PUFA_by_MUFA	T	A	0.397125	Ratio of polyunsaturated fatty acids to monounsaturated fatty acids || id:met-d-PUFA_by_MUFA	TRUE	reported	igd	0.0204151	38.6343
16	5	114999	rs11429307	55857025	0.00504846	0.0449541	6.4e-19	met-d-PUFA_by_MUFA	G	GT	0.808497	Ratio of polyunsaturated fatty acids to monounsaturated fatty acids || id:met-d-PUFA_by_MUFA	TRUE	reported	igd	0.0261959	49.8685
17	5	114999	rs6866758	156455112	0.00512009	0.0300964	3.2e-09	met-d-PUFA_by_MUFA	T	C	0.186687	Ratio of polyunsaturated fatty acids to monounsaturated fatty acids || id:met-d-PUFA_by_MUFA	TRUE	reported	igd	0.017459	32.9407
18	6	114999	rs998584	43757896	0.00396346	-0.0256394	1.8e-11	met-d-PUFA_by_MUFA	A	C	0.482313	Ratio of polyunsaturated fatty acids to monounsaturated fatty acids || id:met-d-PUFA_by_MUFA	TRUE	reported	igd	0.0198187	37.4828
19	6	114999	rs9271573	32590501	0.00402843	-0.028917	2.2e-13	met-d-PUFA_by_MUFA	C	A	0.593631	Ratio of polyunsaturated fatty acids to monounsaturated fatty acids || id:met-d-PUFA_by_MUFA	TRUE	reported	igd	0.0216306	40.9855
20	6	114999	rs10455872	161010118	0.00733767	0.134467	7.8e-76	met-d-PUFA_by_MUFA	G	A	0.078988	Ratio of polyunsaturated fatty acids to monounsaturated fatty acids || id:met-d-PUFA_by_MUFA	TRUE	reported	igd	0.0543026	106.447
21	6	114999	rs117733303	160922870	0.0146796	0.213498	2.9e-47	met-d-PUFA_by_MUFA	G	A	0.018513	Ratio of polyunsaturated fatty acids to monounsaturated fatty acids || id:met-d-PUFA_by_MUFA	TRUE	reported	igd	0.0425625	82.4102
22	6	114999	rs632057	139834012	0.00409492	0.0292685	1.3e-12	met-d-PUFA_by_MUFA	G	T	0.627775	Ratio of polyunsaturated fatty acids to monounsaturated fatty acids || id:met-d-PUFA_by_MUFA	TRUE	reported	igd	0.020918	39.6064
23	6	114999	rs12212146	161125454	0.00775036	-0.0592022	1.8e-15	met-d-PUFA_by_MUFA	C	T	0.074315	Ratio of polyunsaturated fatty acids to monounsaturated fatty acids || id:met-d-PUFA_by_MUFA	TRUE	reported	igd	0.0234534	44.5222
24	7	114999	rs72555385	73123473	0.00919345	-0.0574721	5e-10	met-d-PUFA_by_MUFA	G	A	0.049322	Ratio of polyunsaturated fatty acids to monounsaturated fatty acids || id:met-d-PUFA_by_MUFA	TRUE	reported	igd	0.0183379	34.6299
25	7	114999	rs2070971	44197583	0.00577479	-0.031394	4.9e-08	met-d-PUFA_by_MUFA	T	G	0.137117	Ratio of polyunsaturated fatty acids to monounsaturated fatty acids || id:met-d-PUFA_by_MUFA	TRUE	reported	igd	0.0160848	30.3056
26	7	114999	rs56001710	25983400	0.00413828	0.0291782	3.1e-13	met-d-PUFA_by_MUFA	T	A	0.580583	Ratio of polyunsaturated fatty acids to monounsaturated fatty acids || id:met-d-PUFA_by_MUFA	TRUE	reported	igd	0.0214948	40.7226
27	7	114999	rs35163364	128732786	0.00401172	0.0238034	8.7e-10	met-d-PUFA_by_MUFA	T	C	0.432057	Ratio of polyunsaturated fatty acids to monounsaturated fatty acids || id:met-d-PUFA_by_MUFA	TRUE	reported	igd	0.0180799	34.1338
28	7	114999	rs3812316	73020337	0.00589966	0.100983	1.3e-65	met-d-PUFA_by_MUFA	G	C	0.129249	Ratio of polyunsaturated fatty acids to monounsaturated fatty acids || id:met-d-PUFA_by_MUFA	TRUE	reported	igd	0.0504166	98.4248
29	8	114999	rs328	19819724	0.00657003	0.17075	2.6e-152	met-d-PUFA_by_MUFA	G	C	0.100283	Ratio of polyunsaturated fatty acids to monounsaturated fatty acids || id:met-d-PUFA_by_MUFA	TRUE	reported	igd	0.0774052	155.533
30	8	114999	rs752446	10649767	0.00408874	-0.0311443	3.2e-14	met-d-PUFA_by_MUFA	A	G	0.375214	Ratio of polyunsaturated fatty acids to monounsaturated fatty acids || id:met-d-PUFA_by_MUFA	TRUE	reported	igd	0.0223791	42.4362
31	8	114999	rs3860847	126631799	0.00486172	-0.0262342	4.3e-08	met-d-PUFA_by_MUFA	A	G	0.212547	Ratio of polyunsaturated fatty acids to monounsaturated fatty acids || id:met-d-PUFA_by_MUFA	TRUE	reported	igd	0.0161531	30.4364
32	8	114999	rs28601761	126500031	0.00405626	0.0631004	3.9e-56	met-d-PUFA_by_MUFA	G	C	0.420119	Ratio of polyunsaturated fatty acids to monounsaturated fatty acids || id:met-d-PUFA_by_MUFA	TRUE	reported	igd	0.0465251	90.4571
33	8	114999	rs10085931	18245449	0.00504429	-0.0264904	3.2e-08	met-d-PUFA_by_MUFA	G	A	0.189679	Ratio of polyunsaturated fatty acids to monounsaturated fatty acids || id:met-d-PUFA_by_MUFA	TRUE	reported	igd	0.0163066	30.7304
34	8	114999	rs1561748	19733244	0.00482617	0.0605983	1.5e-35	met-d-PUFA_by_MUFA	C	G	0.267454	Ratio of polyunsaturated fatty acids to monounsaturated fatty acids || id:met-d-PUFA_by_MUFA	TRUE	reported	igd	0.0366848	70.5962
35	10	114999	rs7924036	65191645	0.00396019	0.0431669	1.3e-29	met-d-PUFA_by_MUFA	T	G	0.504205	Ratio of polyunsaturated fatty acids to monounsaturated fatty acids || id:met-d-PUFA_by_MUFA	TRUE	reported	igd	0.0333155	63.8891
36	10	114999	rs9419746	94508055	0.00489953	-0.0278708	1.5e-08	met-d-PUFA_by_MUFA	T	C	0.21263	Ratio of polyunsaturated fatty acids to monounsaturated fatty acids || id:met-d-PUFA_by_MUFA	TRUE	reported	igd	0.0166941	31.4731
37	10	114999	rs603424	102075479	0.00521061	0.0333942	2.5e-11	met-d-PUFA_by_MUFA	A	G	0.173862	Ratio of polyunsaturated fatty acids to monounsaturated fatty acids || id:met-d-PUFA_by_MUFA	TRUE	reported	igd	0.0196771	37.2097
38	11	114999	rs12226389	61823630	0.00512905	-0.0318739	6.2e-10	met-d-PUFA_by_MUFA	C	T	0.18582	Ratio of polyunsaturated fatty acids to monounsaturated fatty acids || id:met-d-PUFA_by_MUFA	TRUE	reported	igd	0.0182381	34.438
39	11	114999	rs143355652	61453822	0.0199432	-0.103867	3.7e-08	met-d-PUFA_by_MUFA	T	C	0.010467	Ratio of polyunsaturated fatty acids to monounsaturated fatty acids || id:met-d-PUFA_by_MUFA	TRUE	reported	igd	0.0162314	30.5863
40	11	114999	rs1047964	117156893	0.0201252	0.208197	4e-25	met-d-PUFA_by_MUFA	T	G	0.010067	Ratio of polyunsaturated fatty acids to monounsaturated fatty acids || id:met-d-PUFA_by_MUFA	TRUE	reported	igd	0.0305266	58.3723
41	11	114999	rs141078087	27631005	0.00473658	0.0289899	1.3e-10	met-d-PUFA_by_MUFA	A	AT	0.772246	Ratio of polyunsaturated fatty acids to monounsaturated fatty acids || id:met-d-PUFA_by_MUFA	TRUE	reported	igd	0.0189513	35.8107
42	11	114999	rs141469619	116714293	0.0208991	-0.233818	3.9e-30	met-d-PUFA_by_MUFA	G	A	0.01014	Ratio of polyunsaturated fatty acids to monounsaturated fatty acids || id:met-d-PUFA_by_MUFA	TRUE	reported	igd	0.0336256	64.5044
43	11	114999	rs149402055	68525539	0.0149287	-0.0988628	2.4e-10	met-d-PUFA_by_MUFA	T	C	0.019709	Ratio of polyunsaturated fatty acids to monounsaturated fatty acids || id:met-d-PUFA_by_MUFA	TRUE	reported	igd	0.0186745	35.2777
44	11	114999	rs192987072	61701892	0.0162619	-0.090806	1.1e-08	met-d-PUFA_by_MUFA	G	A	0.022506	Ratio of polyunsaturated fatty acids to monounsaturated fatty acids || id:met-d-PUFA_by_MUFA	TRUE	reported	igd	0.0168503	31.7726
45	11	114999	rs174564	61588305	0.0041454	-0.171649	1e-200	met-d-PUFA_by_MUFA	G	A	0.347013	Ratio of polyunsaturated fatty acids to monounsaturated fatty acids || id:met-d-PUFA_by_MUFA	TRUE	reported	igd	0.0889636	181.026
46	11	114999	rs964184	116648917	0.00582939	0.163336	7.4e-176	met-d-PUFA_by_MUFA	C	G	0.867229	Ratio of polyunsaturated fatty acids to monounsaturated fatty acids || id:met-d-PUFA_by_MUFA	TRUE	reported	igd	0.0832295	168.299
47	12	114999	rs6606731	109982578	0.00502802	-0.0272944	9e-09	met-d-PUFA_by_MUFA	A	T	0.190946	Ratio of polyunsaturated fatty acids to monounsaturated fatty acids || id:met-d-PUFA_by_MUFA	TRUE	reported	igd	0.0169507	31.9651
48	12	114999	rs67981690	21343886	0.0059373	-0.0321693	3.9e-08	met-d-PUFA_by_MUFA	G	A	0.129103	Ratio of polyunsaturated fatty acids to monounsaturated fatty acids || id:met-d-PUFA_by_MUFA	TRUE	reported	igd	0.016204	30.5339
49	15	114999	rs7402939	99183876	0.00413342	-0.0224458	1.8e-08	met-d-PUFA_by_MUFA	C	T	0.623522	Ratio of polyunsaturated fatty acids to monounsaturated fatty acids || id:met-d-PUFA_by_MUFA	TRUE	reported	igd	0.0166017	31.2958
50	15	114999	rs150844304	43726625	0.0125349	-0.118999	3.6e-21	met-d-PUFA_by_MUFA	C	A	0.025677	Ratio of polyunsaturated fatty acids to monounsaturated fatty acids || id:met-d-PUFA_by_MUFA	TRUE	reported	igd	0.0278428	53.0935
51	16	114999	rs11644601	15172118	0.00435161	0.0660711	2e-55	met-d-PUFA_by_MUFA	C	T	0.29667	Ratio of polyunsaturated fatty acids to monounsaturated fatty acids || id:met-d-PUFA_by_MUFA	TRUE	reported	igd	0.0462205	89.8361
52	16	114999	rs56156922	56987369	0.00424662	0.0343888	1.2e-16	met-d-PUFA_by_MUFA	C	T	0.324327	Ratio of polyunsaturated fatty acids to monounsaturated fatty acids || id:met-d-PUFA_by_MUFA	TRUE	reported	igd	0.0244223	46.4076
53	16	114999	rs2925979	81534790	0.00431639	0.0273132	6.9e-11	met-d-PUFA_by_MUFA	C	T	0.698963	Ratio of polyunsaturated fatty acids to monounsaturated fatty acids || id:met-d-PUFA_by_MUFA	TRUE	reported	igd	0.0192333	36.3539
54	17	114999	rs1801689	64210580	0.0115181	0.0699904	3.4e-10	met-d-PUFA_by_MUFA	C	A	0.030526	Ratio of polyunsaturated fatty acids to monounsaturated fatty acids || id:met-d-PUFA_by_MUFA	TRUE	reported	igd	0.0185155	34.9716
55	17	114999	rs9908820	73408819	0.00446483	-0.0255914	2.9e-08	met-d-PUFA_by_MUFA	G	A	0.729141	Ratio of polyunsaturated fatty acids to monounsaturated fatty acids || id:met-d-PUFA_by_MUFA	TRUE	reported	igd	0.0163574	30.8278
56	17	114999	rs72836561	41926126	0.0113457	-0.106279	2.5e-21	met-d-PUFA_by_MUFA	T	C	0.031483	Ratio of polyunsaturated fatty acids to monounsaturated fatty acids || id:met-d-PUFA_by_MUFA	TRUE	reported	igd	0.0279552	53.3139
57	19	114999	rs116843064	8429323	0.0142073	0.204428	2.9e-47	met-d-PUFA_by_MUFA	A	G	0.019861	Ratio of polyunsaturated fatty acids to monounsaturated fatty acids || id:met-d-PUFA_by_MUFA	TRUE	reported	igd	0.0425625	82.4102
58	19	114999	rs283814	45389224	0.00738821	-0.049396	3e-10	met-d-PUFA_by_MUFA	G	A	0.922408	Ratio of polyunsaturated fatty acids to monounsaturated fatty acids || id:met-d-PUFA_by_MUFA	TRUE	reported	igd	0.0185728	35.0819
59	19	114999	rs1065853	45413233	0.00730858	-0.125749	1.6e-67	met-d-PUFA_by_MUFA	T	G	0.080578	Ratio of polyunsaturated fatty acids to monounsaturated fatty acids || id:met-d-PUFA_by_MUFA	TRUE	reported	igd	0.051165	99.9648
60	19	114999	rs2081194	49263477	0.00415292	0.0262604	2.9e-09	met-d-PUFA_by_MUFA	C	G	0.601332	Ratio of polyunsaturated fatty acids to monounsaturated fatty acids || id:met-d-PUFA_by_MUFA	TRUE	reported	igd	0.0175067	33.0322
61	19	114999	rs62117489	8442202	0.00860156	0.0469132	3.8e-08	met-d-PUFA_by_MUFA	A	C	0.056457	Ratio of polyunsaturated fatty acids to monounsaturated fatty acids || id:met-d-PUFA_by_MUFA	TRUE	reported	igd	0.0162175	30.5597
62	20	114999	rs6073958	44551855	0.00497376	-0.0571409	9.4e-32	met-d-PUFA_by_MUFA	C	T	0.198744	Ratio of polyunsaturated fatty acids to monounsaturated fatty acids || id:met-d-PUFA_by_MUFA	TRUE	reported	igd	0.0345677	66.3763

## Sheet: Table S4
Table S4: Characteristics of SNPs used as genetic instruments for Psoriasis
id	ncase	ncontrol	prevalence	snp	se.exposure	pval.exposure	beta.exposure	pos.exposure	chr.exposure	id.exposure	effect_allele.exposure	other_allele.exposure	eaf.exposure	exposure	mr_keep.exposure	pval_origin.exposure	data_source.exposure	R2	F Value
1	4510	212242	0.02	rs12713428	0.0261	8.11e-11	0.1694	61118113	2	finn-b-L12_PSORIASIS	C	A	0.2487	Psoriasis || id:finn-b-L12_PSORIASIS	TRUE	reported	igd	0.0403366	569.364
2	4510	212242	0.02	rs17728338	0.0439	1.76e-12	0.3092	150478318	5	finn-b-L12_PSORIASIS	A	G	0.07331	Psoriasis || id:finn-b-L12_PSORIASIS	TRUE	reported	igd	0.0443832	629.135
3	4510	212242	0.02	rs12188300	0.0495	2.24e-18	0.4331	158829527	5	finn-b-L12_PSORIASIS	T	A	0.05898	Psoriasis || id:finn-b-L12_PSORIASIS	TRUE	reported	igd	0.0561545	805.921
4	4510	212242	0.02	rs674451	0.0235	2.82e-08	0.1307	138216788	6	finn-b-L12_PSORIASIS	C	T	0.343	Psoriasis || id:finn-b-L12_PSORIASIS	TRUE	reported	igd	0.0341865	479.48
5	4510	212242	0.02	rs13210419	0.0511	1.1e-105	1.1157	31266977	6	finn-b-L12_PSORIASIS	A	G	0.05858	Psoriasis || id:finn-b-L12_PSORIASIS	TRUE	reported	igd	0.14288	2258.07
6	4510	212242	0.02	rs28752856	0.0393	5.9e-100	0.833	31298418	6	finn-b-L12_PSORIASIS	G	C	0.1106	Psoriasis || id:finn-b-L12_PSORIASIS	TRUE	reported	igd	0.142519	2251.43
7	4510	212242	0.02	rs4947309	0.0274	3.86e-90	0.5524	31302328	6	finn-b-L12_PSORIASIS	T	A	0.2334	Psoriasis || id:finn-b-L12_PSORIASIS	TRUE	reported	igd	0.127752	1983.98
8	4510	212242	0.02	rs4713605	0.0241	2.35e-10	0.1526	32985992	6	finn-b-L12_PSORIASIS	A	T	0.3321	Psoriasis || id:finn-b-L12_PSORIASIS	TRUE	reported	igd	0.0395918	558.417
9	4510	212242	0.02	rs9481169	0.0422	2.47e-09	0.2515	111929862	6	finn-b-L12_PSORIASIS	T	G	0.07817	Psoriasis || id:finn-b-L12_PSORIASIS	TRUE	reported	igd	0.0371923	523.265
10	4510	212242	0.02	rs1611309	0.0267	1.6e-19	0.241	29902063	6	finn-b-L12_PSORIASIS	T	C	0.6266	Psoriasis || id:finn-b-L12_PSORIASIS	TRUE	reported	igd	0.0641395	928.375
11	4510	212242	0.02	rs60600003	0.0372	1.03e-08	0.2128	37382465	7	finn-b-L12_PSORIASIS	G	T	0.1017	Psoriasis || id:finn-b-L12_PSORIASIS	TRUE	reported	igd	0.0354363	497.653
12	4510	212242	0.02	rs181316459	0.0553	1.5e-10	0.3544	5473610	7	finn-b-L12_PSORIASIS	C	G	0.04736	Psoriasis || id:finn-b-L12_PSORIASIS	TRUE	reported	igd	0.0414606	585.915
13	4510	212242	0.02	rs10829130	0.0359	4.24e-08	0.1965	27174346	10	finn-b-L12_PSORIASIS	A	G	0.11	Psoriasis || id:finn-b-L12_PSORIASIS	TRUE	reported	igd	0.0338756	474.966
14	4510	212242	0.02	rs138009430	0.0423	1.94e-09	0.2538	27302897	16	finn-b-L12_PSORIASIS	A	C	0.07849	Psoriasis || id:finn-b-L12_PSORIASIS	TRUE	reported	igd	0.037602	529.255
15	4510	212242	0.02	rs2021511	0.0254	4.75e-08	-0.1387	11344903	16	finn-b-L12_PSORIASIS	T	C	0.2664	Psoriasis || id:finn-b-L12_PSORIASIS	TRUE	reported	igd	-0.0337868	-442.716
16	4510	212242	0.02	rs28998802	0.0289	7.41e-09	0.1672	26124908	17	finn-b-L12_PSORIASIS	A	G	0.1851	Psoriasis || id:finn-b-L12_PSORIASIS	TRUE	reported	igd	0.0357771	502.616

## Sheet: Table S5
Table S5: Consolidated data of Ratio of monounsaturated fatty acids to total fatty acids and Psoriasis for MR analysis
id	snp	effect_allele.exposure	other_allele.exposure	effect_allele.outcome	other_allele.outcome	beta.exposure	beta.outcome	eaf.exposure	eaf.outcome	remove	palindromic	ambiguous	id.outcome	chr	pos	se.outcome	samplesize.outcome	pval.outcome	outcome	originalname.outcome	outcome.deprecated	mr_keep.outcome	data_source.outcome	proxy.outcome	target_snp.outcome	proxy_snp.outcome	target_a1.outcome	target_a2.outcome	proxy_a1.outcome	proxy_a2.outcome	chr.exposure	pos.exposure	se.exposure	pval.exposure	samplesize.exposure	id.exposure	exposure	mr_keep.exposure	pval_origin.exposure	data_source.exposure	action	mr_keep
1	rs10085931	G	A	G	A	0.0265109	0.0184	0.189679	0.2219	FALSE	FALSE	FALSE	finn-b-L12_PSORIASIS	8	18245449	0.0268	NA	0.4916	Psoriasis || id:finn-b-L12_PSORIASIS	Psoriasis	Psoriasis || ||	TRUE	igd	NA	NA	NA	NA	NA	NA	NA	8	18245449	0.00504207	2.7e-08	NA	met-d-MUFA_pct	Ratio of monounsaturated fatty acids to total fatty acids || id:met-d-MUFA_pct	TRUE	reported	igd	2	TRUE
2	rs10455872	G	A	G	A	-0.129819	0.043	0.078988	0.04574	FALSE	FALSE	FALSE	finn-b-L12_PSORIASIS	6	161010118	0.0533	NA	0.4193	Psoriasis || id:finn-b-L12_PSORIASIS	Psoriasis	Psoriasis || ||	TRUE	igd	NA	NA	NA	NA	NA	NA	NA	6	161010118	0.00733603	7.9e-72	NA	met-d-MUFA_pct	Ratio of monounsaturated fatty acids to total fatty acids || id:met-d-MUFA_pct	TRUE	reported	igd	2	TRUE
3	rs1047964	T	G	G	C	-0.228602	-0.0016	0.010067	0.07643	TRUE	FALSE	FALSE	finn-b-L12_PSORIASIS	11	117156893	0.0424	NA	0.97	Psoriasis || id:finn-b-L12_PSORIASIS	Psoriasis	Psoriasis || ||	TRUE	igd	NA	NA	NA	NA	NA	NA	NA	11	117156893	0.020107	6.6e-30	NA	met-d-MUFA_pct	Ratio of monounsaturated fatty acids to total fatty acids || id:met-d-MUFA_pct	TRUE	reported	igd	2	FALSE
4	rs1047964	T	G	T	G	-0.228602	0.0273	0.010067	0.009869	FALSE	FALSE	FALSE	finn-b-L12_PSORIASIS	11	117156893	0.1138	NA	0.8107	Psoriasis || id:finn-b-L12_PSORIASIS	Psoriasis	Psoriasis || ||	TRUE	igd	NA	NA	NA	NA	NA	NA	NA	11	117156893	0.020107	6.6e-30	NA	met-d-MUFA_pct	Ratio of monounsaturated fatty acids to total fatty acids || id:met-d-MUFA_pct	TRUE	reported	igd	2	TRUE
5	rs11172134	A	T	A	T	-0.0300848	0.0205	0.201021	0.2102	FALSE	TRUE	FALSE	finn-b-L12_PSORIASIS	12	57645789	0.0274	NA	0.4543	Psoriasis || id:finn-b-L12_PSORIASIS	Psoriasis	Psoriasis || ||	TRUE	igd	NA	NA	NA	NA	NA	NA	NA	12	57645789	0.0049446	2.3e-09	NA	met-d-MUFA_pct	Ratio of monounsaturated fatty acids to total fatty acids || id:met-d-MUFA_pct	TRUE	reported	igd	2	TRUE
6	rs11207994	T	C	T	C	-0.0553595	-0.0198	0.350959	0.2639	FALSE	FALSE	FALSE	finn-b-L12_PSORIASIS	1	63047987	0.0254	NA	0.4354	Psoriasis || id:finn-b-L12_PSORIASIS	Psoriasis	Psoriasis || ||	TRUE	igd	NA	NA	NA	NA	NA	NA	NA	1	63047987	0.00414779	2.6e-41	NA	met-d-MUFA_pct	Ratio of monounsaturated fatty acids to total fatty acids || id:met-d-MUFA_pct	TRUE	reported	igd	2	TRUE
7	rs11235	C	T	C	T	0.0238453	0.0261	0.455578	0.4525	FALSE	FALSE	FALSE	finn-b-L12_PSORIASIS	3	52745087	0.0226	NA	0.2471	Psoriasis || id:finn-b-L12_PSORIASIS	Psoriasis	Psoriasis || ||	TRUE	igd	NA	NA	NA	NA	NA	NA	NA	3	52745087	0.00397016	9.7e-09	NA	met-d-MUFA_pct	Ratio of monounsaturated fatty acids to total fatty acids || id:met-d-MUFA_pct	TRUE	reported	igd	2	TRUE
8	rs1128249	T	G	T	G	-0.0365109	-0.0306	0.392034	0.3478	FALSE	FALSE	FALSE	finn-b-L12_PSORIASIS	2	165528624	0.0235	NA	0.1926	Psoriasis || id:finn-b-L12_PSORIASIS	Psoriasis	Psoriasis || ||	TRUE	igd	NA	NA	NA	NA	NA	NA	NA	2	165528624	0.00405425	3.1e-20	NA	met-d-MUFA_pct	Ratio of monounsaturated fatty acids to total fatty acids || id:met-d-MUFA_pct	TRUE	reported	igd	2	TRUE
9	rs11429307	G	GT	G	GT	-0.0451487	0.0161	0.808497	0.8647	FALSE	FALSE	FALSE	finn-b-L12_PSORIASIS	5	55857025	0.0328	NA	0.624499	Psoriasis || id:finn-b-L12_PSORIASIS	Psoriasis	Psoriasis || ||	TRUE	igd	NA	NA	NA	NA	NA	NA	NA	5	55857025	0.00504806	3.1e-19	NA	met-d-MUFA_pct	Ratio of monounsaturated fatty acids to total fatty acids || id:met-d-MUFA_pct	TRUE	reported	igd	2	TRUE
10	rs11644601	C	T	C	T	-0.0711046	-0.0262	0.29667	0.2862	FALSE	FALSE	FALSE	finn-b-L12_PSORIASIS	16	15172118	0.0247	NA	0.29	Psoriasis || id:finn-b-L12_PSORIASIS	Psoriasis	Psoriasis || ||	TRUE	igd	NA	NA	NA	NA	NA	NA	NA	16	15172118	0.00435045	7e-65	NA	met-d-MUFA_pct	Ratio of monounsaturated fatty acids to total fatty acids || id:met-d-MUFA_pct	TRUE	reported	igd	2	TRUE
11	rs116843064	A	G	A	G	-0.221992	-0.0451	0.019861	0.02747	FALSE	FALSE	FALSE	finn-b-L12_PSORIASIS	19	8429323	0.0687	NA	0.5117	Psoriasis || id:finn-b-L12_PSORIASIS	Psoriasis	Psoriasis || ||	TRUE	igd	NA	NA	NA	NA	NA	NA	NA	19	8429323	0.0142038	4e-56	NA	met-d-MUFA_pct	Ratio of monounsaturated fatty acids to total fatty acids || id:met-d-MUFA_pct	TRUE	reported	igd	2	TRUE
12	rs117733303	G	A	G	A	-0.207627	-0.1361	0.018513	0.01126	FALSE	FALSE	FALSE	finn-b-L12_PSORIASIS	6	160922870	0.1057	NA	0.1982	Psoriasis || id:finn-b-L12_PSORIASIS	Psoriasis	Psoriasis || ||	TRUE	igd	NA	NA	NA	NA	NA	NA	NA	6	160922870	0.0146763	3.9e-45	NA	met-d-MUFA_pct	Ratio of monounsaturated fatty acids to total fatty acids || id:met-d-MUFA_pct	TRUE	reported	igd	2	TRUE
13	rs11940694	G	A	G	A	0.0235776	0.0097	0.605098	0.6469	FALSE	FALSE	FALSE	finn-b-L12_PSORIASIS	4	39414993	0.0234	NA	0.6783	Psoriasis || id:finn-b-L12_PSORIASIS	Psoriasis	Psoriasis || ||	TRUE	igd	NA	NA	NA	NA	NA	NA	NA	4	39414993	0.00407756	3.8e-09	NA	met-d-MUFA_pct	Ratio of monounsaturated fatty acids to total fatty acids || id:met-d-MUFA_pct	TRUE	reported	igd	2	TRUE
14	rs12212146	C	T	C	T	0.0581055	0.0522	0.074315	0.06261	FALSE	FALSE	FALSE	finn-b-L12_PSORIASIS	6	161125454	0.0469	NA	0.2654	Psoriasis || id:finn-b-L12_PSORIASIS	Psoriasis	Psoriasis || ||	TRUE	igd	NA	NA	NA	NA	NA	NA	NA	6	161125454	0.00774863	3.2e-15	NA	met-d-MUFA_pct	Ratio of monounsaturated fatty acids to total fatty acids || id:met-d-MUFA_pct	TRUE	reported	igd	2	TRUE
15	rs12226389	C	T	C	T	0.0350728	0.0114	0.18582	0.1774	FALSE	FALSE	FALSE	finn-b-L12_PSORIASIS	11	61823630	0.0294	NA	0.697999	Psoriasis || id:finn-b-L12_PSORIASIS	Psoriasis	Psoriasis || ||	TRUE	igd	NA	NA	NA	NA	NA	NA	NA	11	61823630	0.00512441	3.8e-12	NA	met-d-MUFA_pct	Ratio of monounsaturated fatty acids to total fatty acids || id:met-d-MUFA_pct	TRUE	reported	igd	2	TRUE
16	rs1260326	C	T	C	T	-0.087988	-0.0228	0.60401	0.6494	FALSE	FALSE	FALSE	finn-b-L12_PSORIASIS	2	27730940	0.0234	NA	0.3314	Psoriasis || id:finn-b-L12_PSORIASIS	Psoriasis	Psoriasis || ||	TRUE	igd	NA	NA	NA	NA	NA	NA	NA	2	27730940	0.00404441	2.6e-110	NA	met-d-MUFA_pct	Ratio of monounsaturated fatty acids to total fatty acids || id:met-d-MUFA_pct	TRUE	reported	igd	2	TRUE
17	rs13107325	T	C	T	C	0.0431697	0.0551	0.074275	0.01415	FALSE	FALSE	FALSE	finn-b-L12_PSORIASIS	4	103188709	0.0938	NA	0.5571	Psoriasis || id:finn-b-L12_PSORIASIS	Psoriasis	Psoriasis || ||	TRUE	igd	NA	NA	NA	NA	NA	NA	NA	4	103188709	0.00754697	1.5e-08	NA	met-d-MUFA_pct	Ratio of monounsaturated fatty acids to total fatty acids || id:met-d-MUFA_pct	TRUE	reported	igd	2	TRUE
18	rs13108218	G	A	G	A	-0.0304138	-0.0233	0.615417	0.6772	FALSE	FALSE	FALSE	finn-b-L12_PSORIASIS	4	3443931	0.024	NA	0.3316	Psoriasis || id:finn-b-L12_PSORIASIS	Psoriasis	Psoriasis || ||	TRUE	igd	NA	NA	NA	NA	NA	NA	NA	4	3443931	0.00409784	4.4e-14	NA	met-d-MUFA_pct	Ratio of monounsaturated fatty acids to total fatty acids || id:met-d-MUFA_pct	TRUE	reported	igd	2	TRUE
19	rs1365297	G	A	G	A	-0.0283878	-0.0669	0.184226	0.1814	FALSE	FALSE	FALSE	finn-b-L12_PSORIASIS	1	93858292	0.029	NA	0.0210999	Psoriasis || id:finn-b-L12_PSORIASIS	Psoriasis	Psoriasis || ||	TRUE	igd	NA	NA	NA	NA	NA	NA	NA	1	93858292	0.00510947	2.8e-08	NA	met-d-MUFA_pct	Ratio of monounsaturated fatty acids to total fatty acids || id:met-d-MUFA_pct	TRUE	reported	igd	2	TRUE
20	rs139110024	T	G	T	G	0.0679614	-0.0019	0.038878	0.02083	FALSE	FALSE	FALSE	finn-b-L12_PSORIASIS	16	15419784	0.0793	NA	0.9805	Psoriasis || id:finn-b-L12_PSORIASIS	Psoriasis	Psoriasis || ||	TRUE	igd	NA	NA	NA	NA	NA	NA	NA	16	15419784	0.0111998	1.2e-09	NA	met-d-MUFA_pct	Ratio of monounsaturated fatty acids to total fatty acids || id:met-d-MUFA_pct	TRUE	reported	igd	2	TRUE
21	rs1408	A	G	A	G	0.0281023	-0.0192	0.579309	0.5198	FALSE	FALSE	FALSE	finn-b-L12_PSORIASIS	4	88057353	0.0225	NA	0.3931	Psoriasis || id:finn-b-L12_PSORIASIS	Psoriasis	Psoriasis || ||	TRUE	igd	NA	NA	NA	NA	NA	NA	NA	4	88057353	0.00401732	1.9e-12	NA	met-d-MUFA_pct	Ratio of monounsaturated fatty acids to total fatty acids || id:met-d-MUFA_pct	TRUE	reported	igd	2	TRUE
22	rs141469619	G	A	G	A	0.264385	0.0196	0.01014	0.004059	FALSE	FALSE	FALSE	finn-b-L12_PSORIASIS	11	116714293	0.186	NA	0.9162	Psoriasis || id:finn-b-L12_PSORIASIS	Psoriasis	Psoriasis || ||	TRUE	igd	NA	NA	NA	NA	NA	NA	NA	11	116714293	0.0208802	6.9e-38	NA	met-d-MUFA_pct	Ratio of monounsaturated fatty acids to total fatty acids || id:met-d-MUFA_pct	TRUE	reported	igd	2	TRUE
23	rs143355652	T	C	T	C	0.108898	-0.188	0.010467	0.008221	FALSE	FALSE	FALSE	finn-b-L12_PSORIASIS	11	61453822	0.1253	NA	0.1334	Psoriasis || id:finn-b-L12_PSORIASIS	Psoriasis	Psoriasis || ||	TRUE	igd	NA	NA	NA	NA	NA	NA	NA	11	61453822	0.0199252	4.9e-09	NA	met-d-MUFA_pct	Ratio of monounsaturated fatty acids to total fatty acids || id:met-d-MUFA_pct	TRUE	reported	igd	2	TRUE
24	rs149402055	T	C	T	C	0.0965122	0.1052	0.019709	0.04563	FALSE	FALSE	FALSE	finn-b-L12_PSORIASIS	11	68525539	0.0543	NA	0.0526502	Psoriasis || id:finn-b-L12_PSORIASIS	Psoriasis	Psoriasis || ||	TRUE	igd	NA	NA	NA	NA	NA	NA	NA	11	68525539	0.0149152	7.4e-10	NA	met-d-MUFA_pct	Ratio of monounsaturated fatty acids to total fatty acids || id:met-d-MUFA_pct	TRUE	reported	igd	2	TRUE
25	rs150844304	C	A	C	A	0.124953	0.0821	0.025677	0.00502	FALSE	FALSE	FALSE	finn-b-L12_PSORIASIS	15	43726625	0.1588	NA	0.6052	Psoriasis || id:finn-b-L12_PSORIASIS	Psoriasis	Psoriasis || ||	TRUE	igd	NA	NA	NA	NA	NA	NA	NA	15	43726625	0.0125338	2.7e-23	NA	met-d-MUFA_pct	Ratio of monounsaturated fatty acids to total fatty acids || id:met-d-MUFA_pct	TRUE	reported	igd	2	TRUE
26	rs1561748	C	G	A	G	-0.0673085	-0.0417	0.267454	0.362	TRUE	TRUE	FALSE	finn-b-L12_PSORIASIS	8	19733244	0.0246	NA	0.0905795	Psoriasis || id:finn-b-L12_PSORIASIS	Psoriasis	Psoriasis || ||	TRUE	igd	NA	NA	NA	NA	NA	NA	NA	8	19733244	0.00482404	9.9e-44	NA	met-d-MUFA_pct	Ratio of monounsaturated fatty acids to total fatty acids || id:met-d-MUFA_pct	TRUE	reported	igd	2	FALSE
27	rs1561748	C	G	C	G	-0.0673085	0.0147	0.267454	0.1449	FALSE	TRUE	FALSE	finn-b-L12_PSORIASIS	8	19733244	0.0318	NA	0.643701	Psoriasis || id:finn-b-L12_PSORIASIS	Psoriasis	Psoriasis || ||	TRUE	igd	NA	NA	NA	NA	NA	NA	NA	8	19733244	0.00482404	9.9e-44	NA	met-d-MUFA_pct	Ratio of monounsaturated fatty acids to total fatty acids || id:met-d-MUFA_pct	TRUE	reported	igd	2	TRUE
28	rs174564	G	A	G	A	0.198596	0.0359	0.347013	0.4147	FALSE	FALSE	FALSE	finn-b-L12_PSORIASIS	11	61588305	0.0227	NA	0.1133	Psoriasis || id:finn-b-L12_PSORIASIS	Psoriasis	Psoriasis || ||	TRUE	igd	NA	NA	NA	NA	NA	NA	NA	11	61588305	0.00414165	1e-200	NA	met-d-MUFA_pct	Ratio of monounsaturated fatty acids to total fatty acids || id:met-d-MUFA_pct	TRUE	reported	igd	2	TRUE
29	rs1801689	C	A	C	A	-0.0717665	0.0938	0.030526	0.009691	FALSE	FALSE	FALSE	finn-b-L12_PSORIASIS	17	64210580	0.1138	NA	0.4097	Psoriasis || id:finn-b-L12_PSORIASIS	Psoriasis	Psoriasis || ||	TRUE	igd	NA	NA	NA	NA	NA	NA	NA	17	64210580	0.0115167	8.8e-11	NA	met-d-MUFA_pct	Ratio of monounsaturated fatty acids to total fatty acids || id:met-d-MUFA_pct	TRUE	reported	igd	2	TRUE
30	rs2304128	T	G	T	G	-0.0448261	-0.0225	0.079933	0.07736	FALSE	FALSE	FALSE	finn-b-L12_PSORIASIS	19	19746151	0.0419	NA	0.591199	Psoriasis || id:finn-b-L12_PSORIASIS	Psoriasis	Psoriasis || ||	TRUE	igd	NA	NA	NA	NA	NA	NA	NA	19	19746151	0.00738795	5.5e-10	NA	met-d-MUFA_pct	Ratio of monounsaturated fatty acids to total fatty acids || id:met-d-MUFA_pct	TRUE	reported	igd	2	TRUE
31	rs2642438	G	A	G	A	-0.0318932	-0.0091	0.703815	0.7159	FALSE	FALSE	FALSE	finn-b-L12_PSORIASIS	1	220970028	0.0248	NA	0.7151	Psoriasis || id:finn-b-L12_PSORIASIS	Psoriasis	Psoriasis || ||	TRUE	igd	NA	NA	NA	NA	NA	NA	NA	1	220970028	0.00433544	3.8e-14	NA	met-d-MUFA_pct	Ratio of monounsaturated fatty acids to total fatty acids || id:met-d-MUFA_pct	TRUE	reported	igd	2	TRUE
32	rs2803619	C	G	C	G	0.0270636	-0.0036	0.724386	0.6824	FALSE	TRUE	FALSE	finn-b-L12_PSORIASIS	10	113934384	0.024	NA	0.8803	Psoriasis || id:finn-b-L12_PSORIASIS	Psoriasis	Psoriasis || ||	TRUE	igd	NA	NA	NA	NA	NA	NA	NA	10	113934384	0.00442919	5.2e-10	NA	met-d-MUFA_pct	Ratio of monounsaturated fatty acids to total fatty acids || id:met-d-MUFA_pct	TRUE	reported	igd	2	TRUE
33	rs283814	G	A	G	A	0.0532139	-0.0693	0.922408	0.95239	FALSE	FALSE	FALSE	finn-b-L12_PSORIASIS	19	45389224	0.0524	NA	0.1859	Psoriasis || id:finn-b-L12_PSORIASIS	Psoriasis	Psoriasis || ||	TRUE	igd	NA	NA	NA	NA	NA	NA	NA	19	45389224	0.00738636	2e-11	NA	met-d-MUFA_pct	Ratio of monounsaturated fatty acids to total fatty acids || id:met-d-MUFA_pct	TRUE	reported	igd	2	TRUE
34	rs28601761	G	C	G	C	-0.059064	-0.0107	0.420119	0.4123	FALSE	TRUE	TRUE	finn-b-L12_PSORIASIS	8	126500031	0.0227	NA	0.637699	Psoriasis || id:finn-b-L12_PSORIASIS	Psoriasis	Psoriasis || ||	TRUE	igd	NA	NA	NA	NA	NA	NA	NA	8	126500031	0.00405447	2.2e-49	NA	met-d-MUFA_pct	Ratio of monounsaturated fatty acids to total fatty acids || id:met-d-MUFA_pct	TRUE	reported	igd	2	FALSE
35	rs28752924	C	T	C	T	0.0246661	0.2011	0.445513	0.4439	FALSE	FALSE	FALSE	finn-b-L12_PSORIASIS	6	31303922	0.0253	NA	1.86e-15	Psoriasis || id:finn-b-L12_PSORIASIS	Psoriasis	Psoriasis || ||	TRUE	igd	NA	NA	NA	NA	NA	NA	NA	6	31303922	0.00410576	2.9e-09	NA	met-d-MUFA_pct	Ratio of monounsaturated fatty acids to total fatty acids || id:met-d-MUFA_pct	TRUE	reported	igd	2	TRUE
36	rs28752924	C	T	C	A	0.0246661	0.1935	0.445513	0.1011	TRUE	FALSE	FALSE	finn-b-L12_PSORIASIS	6	31303922	0.0368	NA	1.5e-07	Psoriasis || id:finn-b-L12_PSORIASIS	Psoriasis	Psoriasis || ||	TRUE	igd	NA	NA	NA	NA	NA	NA	NA	6	31303922	0.00410576	2.9e-09	NA	met-d-MUFA_pct	Ratio of monounsaturated fatty acids to total fatty acids || id:met-d-MUFA_pct	TRUE	reported	igd	2	FALSE
37	rs2925979	C	T	C	T	-0.0292427	-0.0053	0.698963	0.6775	FALSE	FALSE	FALSE	finn-b-L12_PSORIASIS	16	81534790	0.0239	NA	0.8255	Psoriasis || id:finn-b-L12_PSORIASIS	Psoriasis	Psoriasis || ||	TRUE	igd	NA	NA	NA	NA	NA	NA	NA	16	81534790	0.00431524	3.5e-12	NA	met-d-MUFA_pct	Ratio of monounsaturated fatty acids to total fatty acids || id:met-d-MUFA_pct	TRUE	reported	igd	2	TRUE
38	rs2972140	C	T	C	T	0.0370677	0.0162	0.650624	0.6386	FALSE	FALSE	FALSE	finn-b-L12_PSORIASIS	2	227104111	0.0233	NA	0.487	Psoriasis || id:finn-b-L12_PSORIASIS	Psoriasis	Psoriasis || ||	TRUE	igd	NA	NA	NA	NA	NA	NA	NA	2	227104111	0.0041418	2.4e-19	NA	met-d-MUFA_pct	Ratio of monounsaturated fatty acids to total fatty acids || id:met-d-MUFA_pct	TRUE	reported	igd	2	TRUE
39	rs328	G	C	G	C	-0.186769	-0.0189	0.100283	0.08876	FALSE	TRUE	FALSE	finn-b-L12_PSORIASIS	8	19819724	0.0393	NA	0.6306	Psoriasis || id:finn-b-L12_PSORIASIS	Psoriasis	Psoriasis || ||	TRUE	igd	NA	NA	NA	NA	NA	NA	NA	8	19819724	0.00656713	2.9e-183	NA	met-d-MUFA_pct	Ratio of monounsaturated fatty acids to total fatty acids || id:met-d-MUFA_pct	TRUE	reported	igd	2	TRUE
40	rs34634128	G	GT	G	GT	-0.0301721	-0.019	0.25965	0.155	FALSE	FALSE	FALSE	finn-b-L12_PSORIASIS	3	136322265	0.0309	NA	0.5377	Psoriasis || id:finn-b-L12_PSORIASIS	Psoriasis	Psoriasis || ||	TRUE	igd	NA	NA	NA	NA	NA	NA	NA	3	136322265	0.00453202	9.8e-13	NA	met-d-MUFA_pct	Ratio of monounsaturated fatty acids to total fatty acids || id:met-d-MUFA_pct	TRUE	reported	igd	2	TRUE
41	rs35163364	T	C	T	C	-0.0243836	-0.0001	0.432057	0.317	FALSE	FALSE	FALSE	finn-b-L12_PSORIASIS	7	128732786	0.0241	NA	0.9959	Psoriasis || id:finn-b-L12_PSORIASIS	Psoriasis	Psoriasis || ||	TRUE	igd	NA	NA	NA	NA	NA	NA	NA	7	128732786	0.00401079	2.6e-10	NA	met-d-MUFA_pct	Ratio of monounsaturated fatty acids to total fatty acids || id:met-d-MUFA_pct	TRUE	reported	igd	2	TRUE
42	rs3789849	C	G	C	G	-0.0343387	0.0308	0.428136	0.459	FALSE	TRUE	TRUE	finn-b-L12_PSORIASIS	8	8687054	0.0358	NA	0.3895	Psoriasis || id:finn-b-L12_PSORIASIS	Psoriasis	Psoriasis || ||	TRUE	igd	NA	NA	NA	NA	NA	NA	NA	8	8687054	0.00402005	3.8e-17	NA	met-d-MUFA_pct	Ratio of monounsaturated fatty acids to total fatty acids || id:met-d-MUFA_pct	TRUE	reported	igd	2	FALSE
43	rs3812316	G	C	G	C	-0.111192	-0.0234	0.129249	0.1276	FALSE	TRUE	FALSE	finn-b-L12_PSORIASIS	7	73020337	0.0335	NA	0.485	Psoriasis || id:finn-b-L12_PSORIASIS	Psoriasis	Psoriasis || ||	TRUE	igd	NA	NA	NA	NA	NA	NA	NA	7	73020337	0.00589829	2.8e-79	NA	met-d-MUFA_pct	Ratio of monounsaturated fatty acids to total fatty acids || id:met-d-MUFA_pct	TRUE	reported	igd	2	TRUE
44	rs4704834	G	A	G	A	0.0283784	0.0666	0.644056	0.672	FALSE	FALSE	FALSE	finn-b-L12_PSORIASIS	5	156443066	0.0239	NA	0.00531105	Psoriasis || id:finn-b-L12_PSORIASIS	Psoriasis	Psoriasis || ||	TRUE	igd	NA	NA	NA	NA	NA	NA	NA	5	156443066	0.0041316	2.4e-12	NA	met-d-MUFA_pct	Ratio of monounsaturated fatty acids to total fatty acids || id:met-d-MUFA_pct	TRUE	reported	igd	2	TRUE
45	rs55964643	A	G	A	G	0.0221095	-0.0197	0.503256	0.5136	FALSE	FALSE	FALSE	finn-b-L12_PSORIASIS	6	26340872	0.0231	NA	0.3946	Psoriasis || id:finn-b-L12_PSORIASIS	Psoriasis	Psoriasis || ||	TRUE	igd	NA	NA	NA	NA	NA	NA	NA	6	26340872	0.00406409	8.9e-09	NA	met-d-MUFA_pct	Ratio of monounsaturated fatty acids to total fatty acids || id:met-d-MUFA_pct	TRUE	reported	igd	2	TRUE
46	rs56257534	T	C	T	C	-0.0289578	0.0152	0.239667	0.1713	FALSE	FALSE	FALSE	finn-b-L12_PSORIASIS	4	171521999	0.0296	NA	0.6065	Psoriasis || id:finn-b-L12_PSORIASIS	Psoriasis	Psoriasis || ||	TRUE	igd	NA	NA	NA	NA	NA	NA	NA	4	171521999	0.00464162	2.2e-11	NA	met-d-MUFA_pct	Ratio of monounsaturated fatty acids to total fatty acids || id:met-d-MUFA_pct	TRUE	reported	igd	2	TRUE
47	rs563296	A	G	A	G	0.0244112	0.0202	0.557518	0.5085	FALSE	FALSE	FALSE	finn-b-L12_PSORIASIS	10	99772404	0.0225	NA	0.3682	Psoriasis || id:finn-b-L12_PSORIASIS	Psoriasis	Psoriasis || ||	TRUE	igd	NA	NA	NA	NA	NA	NA	NA	10	99772404	0.0039829	6.1e-10	NA	met-d-MUFA_pct	Ratio of monounsaturated fatty acids to total fatty acids || id:met-d-MUFA_pct	TRUE	reported	igd	2	TRUE
48	rs60069508	C	G	C	G	0.0328638	-0.088	0.232685	0.2291	FALSE	TRUE	FALSE	finn-b-L12_PSORIASIS	1	39964912	0.0268	NA	0.00101599	Psoriasis || id:finn-b-L12_PSORIASIS	Psoriasis	Psoriasis || ||	TRUE	igd	NA	NA	NA	NA	NA	NA	NA	1	39964912	0.00469187	1.4e-12	NA	met-d-MUFA_pct	Ratio of monounsaturated fatty acids to total fatty acids || id:met-d-MUFA_pct	TRUE	reported	igd	2	TRUE
49	rs603424	A	G	A	G	-0.0493627	0.0609	0.173862	0.1167	FALSE	FALSE	FALSE	finn-b-L12_PSORIASIS	10	102075479	0.035	NA	0.0817391	Psoriasis || id:finn-b-L12_PSORIASIS	Psoriasis	Psoriasis || ||	TRUE	igd	NA	NA	NA	NA	NA	NA	NA	10	102075479	0.00520893	1.4e-22	NA	met-d-MUFA_pct	Ratio of monounsaturated fatty acids to total fatty acids || id:met-d-MUFA_pct	TRUE	reported	igd	2	TRUE
50	rs6073958	C	T	C	T	0.0558184	0.0309	0.198744	0.176	FALSE	FALSE	FALSE	finn-b-L12_PSORIASIS	20	44551855	0.0293	NA	0.2917	Psoriasis || id:finn-b-L12_PSORIASIS	Psoriasis	Psoriasis || ||	TRUE	igd	NA	NA	NA	NA	NA	NA	NA	20	44551855	0.00497343	2.4e-30	NA	met-d-MUFA_pct	Ratio of monounsaturated fatty acids to total fatty acids || id:met-d-MUFA_pct	TRUE	reported	igd	2	TRUE
51	rs62117489	A	C	A	C	-0.0521293	-0.0169	0.056457	0.03486	FALSE	FALSE	FALSE	finn-b-L12_PSORIASIS	19	8442202	0.0611	NA	0.781601	Psoriasis || id:finn-b-L12_PSORIASIS	Psoriasis	Psoriasis || ||	TRUE	igd	NA	NA	NA	NA	NA	NA	NA	19	8442202	0.0085994	9e-10	NA	met-d-MUFA_pct	Ratio of monounsaturated fatty acids to total fatty acids || id:met-d-MUFA_pct	TRUE	reported	igd	2	TRUE
52	rs632057	G	T	G	T	-0.0282265	0.0523	0.627775	0.5714	FALSE	FALSE	FALSE	finn-b-L12_PSORIASIS	6	139834012	0.0226	NA	0.02068	Psoriasis || id:finn-b-L12_PSORIASIS	Psoriasis	Psoriasis || ||	TRUE	igd	NA	NA	NA	NA	NA	NA	NA	6	139834012	0.00409401	9e-12	NA	met-d-MUFA_pct	Ratio of monounsaturated fatty acids to total fatty acids || id:met-d-MUFA_pct	TRUE	reported	igd	2	TRUE
53	rs676210	A	G	A	G	-0.0749782	-0.0109	0.205776	0.2661	FALSE	FALSE	FALSE	finn-b-L12_PSORIASIS	2	21231524	0.0253	NA	0.6672	Psoriasis || id:finn-b-L12_PSORIASIS	Psoriasis	Psoriasis || ||	TRUE	igd	NA	NA	NA	NA	NA	NA	NA	2	21231524	0.00487921	2.6e-54	NA	met-d-MUFA_pct	Ratio of monounsaturated fatty acids to total fatty acids || id:met-d-MUFA_pct	TRUE	reported	igd	2	TRUE
54	rs67981690	G	A	G	A	0.0361517	-0.0638	0.129103	0.1912	FALSE	FALSE	FALSE	finn-b-L12_PSORIASIS	12	21343886	0.0286	NA	0.02556	Psoriasis || id:finn-b-L12_PSORIASIS	Psoriasis	Psoriasis || ||	TRUE	igd	NA	NA	NA	NA	NA	NA	NA	12	21343886	0.0059364	5.1e-10	NA	met-d-MUFA_pct	Ratio of monounsaturated fatty acids to total fatty acids || id:met-d-MUFA_pct	TRUE	reported	igd	2	TRUE
55	rs7140110	C	T	C	T	0.0235505	-0.0057	0.299403	0.2801	FALSE	FALSE	FALSE	finn-b-L12_PSORIASIS	13	114544024	0.0251	NA	0.8187	Psoriasis || id:finn-b-L12_PSORIASIS	Psoriasis	Psoriasis || ||	TRUE	igd	NA	NA	NA	NA	NA	NA	NA	13	114544024	0.00432641	5.9e-09	NA	met-d-MUFA_pct	Ratio of monounsaturated fatty acids to total fatty acids || id:met-d-MUFA_pct	TRUE	reported	igd	2	TRUE
56	rs72555385	G	A	G	A	0.0649793	0.0429	0.049322	0.02286	FALSE	FALSE	FALSE	finn-b-L12_PSORIASIS	7	73123473	0.0748	NA	0.565999	Psoriasis || id:finn-b-L12_PSORIASIS	Psoriasis	Psoriasis || ||	TRUE	igd	NA	NA	NA	NA	NA	NA	NA	7	73123473	0.00919132	9.6e-13	NA	met-d-MUFA_pct	Ratio of monounsaturated fatty acids to total fatty acids || id:met-d-MUFA_pct	TRUE	reported	igd	2	TRUE
57	rs72679249	G	A	G	A	0.0227438	0.0203	0.317282	0.272	FALSE	FALSE	FALSE	finn-b-L12_PSORIASIS	4	111122162	0.0254	NA	0.4253	Psoriasis || id:finn-b-L12_PSORIASIS	Psoriasis	Psoriasis || ||	TRUE	igd	NA	NA	NA	NA	NA	NA	NA	4	111122162	0.004383	7.1e-09	NA	met-d-MUFA_pct	Ratio of monounsaturated fatty acids to total fatty acids || id:met-d-MUFA_pct	TRUE	reported	igd	2	TRUE
58	rs72836561	T	C	T	C	0.116591	0.1037	0.031483	0.0322	FALSE	FALSE	FALSE	finn-b-L12_PSORIASIS	17	41926126	0.0631	NA	0.1002	Psoriasis || id:finn-b-L12_PSORIASIS	Psoriasis	Psoriasis || ||	TRUE	igd	NA	NA	NA	NA	NA	NA	NA	17	41926126	0.0113443	3.4e-25	NA	met-d-MUFA_pct	Ratio of monounsaturated fatty acids to total fatty acids || id:met-d-MUFA_pct	TRUE	reported	igd	2	TRUE
59	rs78058190	A	G	A	G	0.0730592	-0.009	0.050105	0.08233	FALSE	FALSE	FALSE	finn-b-L12_PSORIASIS	2	219699999	0.041	NA	0.8257	Psoriasis || id:finn-b-L12_PSORIASIS	Psoriasis	Psoriasis || ||	TRUE	igd	NA	NA	NA	NA	NA	NA	NA	2	219699999	0.0102446	3.2e-13	NA	met-d-MUFA_pct	Ratio of monounsaturated fatty acids to total fatty acids || id:met-d-MUFA_pct	TRUE	reported	igd	2	TRUE
60	rs7924036	T	G	T	G	-0.0451893	0.0083	0.504205	0.5138	FALSE	FALSE	FALSE	finn-b-L12_PSORIASIS	10	65191645	0.0224	NA	0.710901	Psoriasis || id:finn-b-L12_PSORIASIS	Psoriasis	Psoriasis || ||	TRUE	igd	NA	NA	NA	NA	NA	NA	NA	10	65191645	0.00395891	1.4e-32	NA	met-d-MUFA_pct	Ratio of monounsaturated fatty acids to total fatty acids || id:met-d-MUFA_pct	TRUE	reported	igd	2	TRUE
61	rs79791375	A	G	A	G	0.061909	0.1073	0.032659	0.01867	FALSE	FALSE	FALSE	finn-b-L12_PSORIASIS	10	102121449	0.0824	NA	0.1928	Psoriasis || id:finn-b-L12_PSORIASIS	Psoriasis	Psoriasis || ||	TRUE	igd	NA	NA	NA	NA	NA	NA	NA	10	102121449	0.0115569	2.8e-08	NA	met-d-MUFA_pct	Ratio of monounsaturated fatty acids to total fatty acids || id:met-d-MUFA_pct	TRUE	reported	igd	2	TRUE
62	rs821840	G	A	G	A	-0.0363932	-0.0059	0.324569	0.2797	FALSE	FALSE	FALSE	finn-b-L12_PSORIASIS	16	56994528	0.025	NA	0.8122	Psoriasis || id:finn-b-L12_PSORIASIS	Psoriasis	Psoriasis || ||	TRUE	igd	TRUE	rs821840	rs17231506	G	A	T	C	16	56993886	0.00423356	1.4e-18	NA	met-d-MUFA_pct	Ratio of monounsaturated fatty acids to total fatty acids || id:met-d-MUFA_pct	TRUE	reported	igd	2	TRUE
63	rs9271546	C	T	C	T	0.0309913	0.1625	0.533235	0.496	FALSE	FALSE	FALSE	finn-b-L12_PSORIASIS	6	32590154	0.026	NA	4.11e-10	Psoriasis || id:finn-b-L12_PSORIASIS	Psoriasis	Psoriasis || ||	TRUE	igd	NA	NA	NA	NA	NA	NA	NA	6	32590154	0.00399374	1.5e-15	NA	met-d-MUFA_pct	Ratio of monounsaturated fatty acids to total fatty acids || id:met-d-MUFA_pct	TRUE	reported	igd	2	TRUE
64	rs964184	C	G	C	G	-0.191271	-0.0152	0.867229	0.8542	FALSE	TRUE	FALSE	finn-b-L12_PSORIASIS	11	116648917	0.0316	NA	0.6312	Psoriasis || id:finn-b-L12_PSORIASIS	Psoriasis	Psoriasis || ||	TRUE	igd	NA	NA	NA	NA	NA	NA	NA	11	116648917	0.00582411	1e-200	NA	met-d-MUFA_pct	Ratio of monounsaturated fatty acids to total fatty acids || id:met-d-MUFA_pct	TRUE	reported	igd	2	TRUE
65	rs9910747	C	A	C	A	0.0444093	0.0333	0.062194	0.07813	FALSE	FALSE	FALSE	finn-b-L12_PSORIASIS	17	17433959	0.0416	NA	0.4232	Psoriasis || id:finn-b-L12_PSORIASIS	Psoriasis	Psoriasis || ||	TRUE	igd	NA	NA	NA	NA	NA	NA	NA	17	17433959	0.00820726	4.8e-08	NA	met-d-MUFA_pct	Ratio of monounsaturated fatty acids to total fatty acids || id:met-d-MUFA_pct	TRUE	reported	igd	2	TRUE
66	rs998584	A	C	A	C	0.0271731	-0.0103	0.482313	0.4824	FALSE	FALSE	FALSE	finn-b-L12_PSORIASIS	6	43757896	0.0225	NA	0.6476	Psoriasis || id:finn-b-L12_PSORIASIS	Psoriasis	Psoriasis || ||	TRUE	igd	NA	NA	NA	NA	NA	NA	NA	6	43757896	0.00396257	5.8e-13	NA	met-d-MUFA_pct	Ratio of monounsaturated fatty acids to total fatty acids || id:met-d-MUFA_pct	TRUE	reported	igd	2	TRUE

## Sheet: Table S6
Table S6: Consolidated data of Ratio of polyunsaturated fatty acids to total fatty acids and Psoriasis for MR analysis
id	snp	effect_allele.exposure	other_allele.exposure	effect_allele.outcome	other_allele.outcome	beta.exposure	beta.outcome	eaf.exposure	eaf.outcome	remove	palindromic	ambiguous	id.outcome	chr	pos	se.outcome	samplesize.outcome	pval.outcome	outcome	originalname.outcome	outcome.deprecated	mr_keep.outcome	data_source.outcome	se.exposure	chr.exposure	samplesize.exposure	pos.exposure	pval.exposure	id.exposure	exposure	mr_keep.exposure	pval_origin.exposure	data_source.exposure	action	mr_keep
1	rs10020067	A	C	A	C	-0.027326	-0.0687	0.381451	0.3075	FALSE	FALSE	FALSE	finn-b-L12_PSORIASIS	4	88181491	0.0242	NA	0.00457604	Psoriasis || id:finn-b-L12_PSORIASIS	Psoriasis	Psoriasis || ||	TRUE	igd	0.00408867	4	NA	88181491	1.80011e-11	met-d-PUFA_pct	Ratio of polyunsaturated fatty acids to total fatty acids || id:met-d-PUFA_pct	TRUE	reported	igd	2	TRUE
2	rs10455872	G	A	G	A	0.132206	0.043	0.078988	0.04574	FALSE	FALSE	FALSE	finn-b-L12_PSORIASIS	6	161010118	0.0533	NA	0.4193	Psoriasis || id:finn-b-L12_PSORIASIS	Psoriasis	Psoriasis || ||	TRUE	igd	0.00736398	6	NA	161010118	2.70023e-72	met-d-PUFA_pct	Ratio of polyunsaturated fatty acids to total fatty acids || id:met-d-PUFA_pct	TRUE	reported	igd	2	TRUE
3	rs1047964	T	G	G	C	0.154541	-0.0016	0.010067	0.07643	TRUE	FALSE	FALSE	finn-b-L12_PSORIASIS	11	117156893	0.0424	NA	0.97	Psoriasis || id:finn-b-L12_PSORIASIS	Psoriasis	Psoriasis || ||	TRUE	igd	0.0202098	11	NA	117156893	2.49977e-14	met-d-PUFA_pct	Ratio of polyunsaturated fatty acids to total fatty acids || id:met-d-PUFA_pct	TRUE	reported	igd	2	FALSE
4	rs1047964	T	G	T	G	0.154541	0.0273	0.010067	0.009869	FALSE	FALSE	FALSE	finn-b-L12_PSORIASIS	11	117156893	0.1138	NA	0.8107	Psoriasis || id:finn-b-L12_PSORIASIS	Psoriasis	Psoriasis || ||	TRUE	igd	0.0202098	11	NA	117156893	2.49977e-14	met-d-PUFA_pct	Ratio of polyunsaturated fatty acids to total fatty acids || id:met-d-PUFA_pct	TRUE	reported	igd	2	TRUE
5	rs11429307	G	GT	G	GT	0.0396092	0.0161	0.808497	0.8647	FALSE	FALSE	FALSE	finn-b-L12_PSORIASIS	5	55857025	0.0328	NA	0.624499	Psoriasis || id:finn-b-L12_PSORIASIS	Psoriasis	Psoriasis || ||	TRUE	igd	0.0050649	5	NA	55857025	4.10015e-15	met-d-PUFA_pct	Ratio of polyunsaturated fatty acids to total fatty acids || id:met-d-PUFA_pct	TRUE	reported	igd	2	TRUE
6	rs11644601	C	T	C	T	0.0528691	-0.0262	0.29667	0.2862	FALSE	FALSE	FALSE	finn-b-L12_PSORIASIS	16	15172118	0.0247	NA	0.29	Psoriasis || id:finn-b-L12_PSORIASIS	Psoriasis	Psoriasis || ||	TRUE	igd	0.00436601	16	NA	15172118	8.80035e-35	met-d-PUFA_pct	Ratio of polyunsaturated fatty acids to total fatty acids || id:met-d-PUFA_pct	TRUE	reported	igd	2	TRUE
7	rs1168041	C	T	C	T	-0.0363376	0.0193	0.655369	0.7324	FALSE	FALSE	FALSE	finn-b-L12_PSORIASIS	1	62960250	0.0253	NA	0.4465	Psoriasis || id:finn-b-L12_PSORIASIS	Psoriasis	Psoriasis || ||	TRUE	igd	0.00424886	1	NA	62960250	5.19996e-18	met-d-PUFA_pct	Ratio of polyunsaturated fatty acids to total fatty acids || id:met-d-PUFA_pct	TRUE	reported	igd	2	TRUE
8	rs116843064	A	G	A	G	0.16126	-0.0451	0.019861	0.02747	FALSE	FALSE	FALSE	finn-b-L12_PSORIASIS	19	8429323	0.0687	NA	0.5117	Psoriasis || id:finn-b-L12_PSORIASIS	Psoriasis	Psoriasis || ||	TRUE	igd	0.0142553	19	NA	8429323	1e-29	met-d-PUFA_pct	Ratio of polyunsaturated fatty acids to total fatty acids || id:met-d-PUFA_pct	TRUE	reported	igd	2	TRUE
9	rs117733303	G	A	G	A	0.205551	-0.1361	0.018513	0.01126	FALSE	FALSE	FALSE	finn-b-L12_PSORIASIS	6	160922870	0.1057	NA	0.1982	Psoriasis || id:finn-b-L12_PSORIASIS	Psoriasis	Psoriasis || ||	TRUE	igd	0.0147322	6	NA	160922870	1.39991e-43	met-d-PUFA_pct	Ratio of polyunsaturated fatty acids to total fatty acids || id:met-d-PUFA_pct	TRUE	reported	igd	2	TRUE
10	rs1180384	C	T	C	T	-0.0250622	-0.0861	0.302456	0.2521	FALSE	FALSE	FALSE	finn-b-L12_PSORIASIS	1	39892774	0.0258	NA	0.000859904	Psoriasis || id:finn-b-L12_PSORIASIS	Psoriasis	Psoriasis || ||	TRUE	igd	0.0043216	1	NA	39892774	3.09999e-09	met-d-PUFA_pct	Ratio of polyunsaturated fatty acids to total fatty acids || id:met-d-PUFA_pct	TRUE	reported	igd	2	TRUE
11	rs12212146	C	T	C	T	-0.0576272	0.0522	0.074315	0.06261	FALSE	FALSE	FALSE	finn-b-L12_PSORIASIS	6	161125454	0.0469	NA	0.2654	Psoriasis || id:finn-b-L12_PSORIASIS	Psoriasis	Psoriasis || ||	TRUE	igd	0.00777816	6	NA	161125454	3.69999e-14	met-d-PUFA_pct	Ratio of polyunsaturated fatty acids to total fatty acids || id:met-d-PUFA_pct	TRUE	reported	igd	2	TRUE
12	rs12419462	A	G	A	G	-0.0308673	0.0529	0.228755	0.217	FALSE	FALSE	FALSE	finn-b-L12_PSORIASIS	11	27623309	0.0271	NA	0.0506501	Psoriasis || id:finn-b-L12_PSORIASIS	Psoriasis	Psoriasis || ||	TRUE	igd	0.00473111	11	NA	27623309	1.59993e-11	met-d-PUFA_pct	Ratio of polyunsaturated fatty acids to total fatty acids || id:met-d-PUFA_pct	TRUE	reported	igd	2	TRUE
13	rs1260326	C	T	C	T	0.0903157	-0.0228	0.60401	0.6494	FALSE	FALSE	FALSE	finn-b-L12_PSORIASIS	2	27730940	0.0234	NA	0.3314	Psoriasis || id:finn-b-L12_PSORIASIS	Psoriasis	Psoriasis || ||	TRUE	igd	0.00405972	2	NA	27730940	9.7949e-113	met-d-PUFA_pct	Ratio of polyunsaturated fatty acids to total fatty acids || id:met-d-PUFA_pct	TRUE	reported	igd	2	TRUE
14	rs13389219	T	C	T	C	0.0352632	-0.0287	0.392567	0.3476	FALSE	FALSE	FALSE	finn-b-L12_PSORIASIS	2	165528876	0.0235	NA	0.2226	Psoriasis || id:finn-b-L12_PSORIASIS	Psoriasis	Psoriasis || ||	TRUE	igd	0.00406843	2	NA	165528876	1.59993e-18	met-d-PUFA_pct	Ratio of polyunsaturated fatty acids to total fatty acids || id:met-d-PUFA_pct	TRUE	reported	igd	2	TRUE
15	rs139974673	C	T	C	T	-0.10137	0.0772	0.025918	0.005233	FALSE	FALSE	FALSE	finn-b-L12_PSORIASIS	15	44027885	0.1549	NA	0.618399	Psoriasis || id:finn-b-L12_PSORIASIS	Psoriasis	Psoriasis || ||	TRUE	igd	0.0125326	15	NA	44027885	6.70039e-16	met-d-PUFA_pct	Ratio of polyunsaturated fatty acids to total fatty acids || id:met-d-PUFA_pct	TRUE	reported	igd	2	TRUE
16	rs144018203	C	G	C	G	-0.170667	0.0636	0.010653	0.004214	FALSE	TRUE	FALSE	finn-b-L12_PSORIASIS	11	116916060	0.1817	NA	0.7264	Psoriasis || id:finn-b-L12_PSORIASIS	Psoriasis	Psoriasis || ||	TRUE	igd	0.0201083	11	NA	116916060	3.59998e-18	met-d-PUFA_pct	Ratio of polyunsaturated fatty acids to total fatty acids || id:met-d-PUFA_pct	TRUE	reported	igd	2	TRUE
17	rs149402055	T	C	T	C	-0.0936313	0.1052	0.019709	0.04563	FALSE	FALSE	FALSE	finn-b-L12_PSORIASIS	11	68525539	0.0543	NA	0.0526502	Psoriasis || id:finn-b-L12_PSORIASIS	Psoriasis	Psoriasis || ||	TRUE	igd	0.0149915	11	NA	68525539	1.2e-09	met-d-PUFA_pct	Ratio of polyunsaturated fatty acids to total fatty acids || id:met-d-PUFA_pct	TRUE	reported	igd	2	TRUE
18	rs1561748	C	G	A	G	0.0466082	-0.0417	0.267454	0.362	TRUE	TRUE	FALSE	finn-b-L12_PSORIASIS	8	19733244	0.0246	NA	0.0905795	Psoriasis || id:finn-b-L12_PSORIASIS	Psoriasis	Psoriasis || ||	TRUE	igd	0.0048448	8	NA	19733244	2.80027e-21	met-d-PUFA_pct	Ratio of polyunsaturated fatty acids to total fatty acids || id:met-d-PUFA_pct	TRUE	reported	igd	2	FALSE
19	rs1561748	C	G	C	G	0.0466082	0.0147	0.267454	0.1449	FALSE	TRUE	FALSE	finn-b-L12_PSORIASIS	8	19733244	0.0318	NA	0.643701	Psoriasis || id:finn-b-L12_PSORIASIS	Psoriasis	Psoriasis || ||	TRUE	igd	0.0048448	8	NA	19733244	2.80027e-21	met-d-PUFA_pct	Ratio of polyunsaturated fatty acids to total fatty acids || id:met-d-PUFA_pct	TRUE	reported	igd	2	TRUE
20	rs174564	G	A	G	A	-0.122144	0.0359	0.347013	0.4147	FALSE	FALSE	FALSE	finn-b-L12_PSORIASIS	11	61588305	0.0227	NA	0.1133	Psoriasis || id:finn-b-L12_PSORIASIS	Psoriasis	Psoriasis || ||	TRUE	igd	0.00416283	11	NA	61588305	4.60257e-191	met-d-PUFA_pct	Ratio of polyunsaturated fatty acids to total fatty acids || id:met-d-PUFA_pct	TRUE	reported	igd	2	TRUE
21	rs1801689	C	A	C	A	0.062443	0.0938	0.030526	0.009691	FALSE	FALSE	FALSE	finn-b-L12_PSORIASIS	17	64210580	0.1138	NA	0.4097	Psoriasis || id:finn-b-L12_PSORIASIS	Psoriasis	Psoriasis || ||	TRUE	igd	0.0115549	17	NA	64210580	3.29997e-08	met-d-PUFA_pct	Ratio of polyunsaturated fatty acids to total fatty acids || id:met-d-PUFA_pct	TRUE	reported	igd	2	TRUE
22	rs182549	T	C	T	C	-0.0273828	0.0369	0.738681	0.5974	FALSE	FALSE	FALSE	finn-b-L12_PSORIASIS	2	136616754	0.0229	NA	0.1064	Psoriasis || id:finn-b-L12_PSORIASIS	Psoriasis	Psoriasis || ||	TRUE	igd	0.00449172	2	NA	136616754	1.6e-10	met-d-PUFA_pct	Ratio of polyunsaturated fatty acids to total fatty acids || id:met-d-PUFA_pct	TRUE	reported	igd	2	TRUE
23	rs2035816	G	A	G	A	0.0391439	-0.0033	0.084303	0.0302	FALSE	FALSE	FALSE	finn-b-L12_PSORIASIS	4	100508556	0.0654	NA	0.9603	Psoriasis || id:finn-b-L12_PSORIASIS	Psoriasis	Psoriasis || ||	TRUE	igd	0.00716687	4	NA	100508556	3.40001e-08	met-d-PUFA_pct	Ratio of polyunsaturated fatty acids to total fatty acids || id:met-d-PUFA_pct	TRUE	reported	igd	2	TRUE
24	rs2070971	T	G	T	G	-0.0313922	-0.0162	0.137117	0.1883	FALSE	FALSE	FALSE	finn-b-L12_PSORIASIS	7	44197583	0.0286	NA	0.5723	Psoriasis || id:finn-b-L12_PSORIASIS	Psoriasis	Psoriasis || ||	TRUE	igd	0.00579366	7	NA	44197583	4.90004e-08	met-d-PUFA_pct	Ratio of polyunsaturated fatty acids to total fatty acids || id:met-d-PUFA_pct	TRUE	reported	igd	2	TRUE
25	rs2513048	C	T	C	T	0.0244348	-0.0061	0.711701	0.7803	FALSE	FALSE	FALSE	finn-b-L12_PSORIASIS	11	62183281	0.0273	NA	0.822	Psoriasis || id:finn-b-L12_PSORIASIS	Psoriasis	Psoriasis || ||	TRUE	igd	0.0044932	11	NA	62183281	4.60002e-08	met-d-PUFA_pct	Ratio of polyunsaturated fatty acids to total fatty acids || id:met-d-PUFA_pct	TRUE	reported	igd	2	TRUE
26	rs261290	C	T	C	T	0.028552	0.0026	0.654653	0.6183	FALSE	FALSE	FALSE	finn-b-L12_PSORIASIS	15	58678720	0.023	NA	0.9104	Psoriasis || id:finn-b-L12_PSORIASIS	Psoriasis	Psoriasis || ||	TRUE	igd	0.00418998	15	NA	58678720	7.10068e-12	met-d-PUFA_pct	Ratio of polyunsaturated fatty acids to total fatty acids || id:met-d-PUFA_pct	TRUE	reported	igd	2	TRUE
27	rs28601761	G	C	G	C	0.0623656	-0.0107	0.420119	0.4123	FALSE	TRUE	TRUE	finn-b-L12_PSORIASIS	8	126500031	0.0227	NA	0.637699	Psoriasis || id:finn-b-L12_PSORIASIS	Psoriasis	Psoriasis || ||	TRUE	igd	0.00407191	8	NA	126500031	2.99985e-54	met-d-PUFA_pct	Ratio of polyunsaturated fatty acids to total fatty acids || id:met-d-PUFA_pct	TRUE	reported	igd	2	FALSE
28	rs2972140	C	T	C	T	-0.0340622	0.0162	0.650624	0.6386	FALSE	FALSE	FALSE	finn-b-L12_PSORIASIS	2	227104111	0.0233	NA	0.487	Psoriasis || id:finn-b-L12_PSORIASIS	Psoriasis	Psoriasis || ||	TRUE	igd	0.00415748	2	NA	227104111	2.90001e-16	met-d-PUFA_pct	Ratio of polyunsaturated fatty acids to total fatty acids || id:met-d-PUFA_pct	TRUE	reported	igd	2	TRUE
29	rs328	G	C	G	C	0.13502	-0.0189	0.100283	0.08876	FALSE	TRUE	FALSE	finn-b-L12_PSORIASIS	8	19819724	0.0393	NA	0.6306	Psoriasis || id:finn-b-L12_PSORIASIS	Psoriasis	Psoriasis || ||	TRUE	igd	0.00659539	8	NA	19819724	3.19963e-94	met-d-PUFA_pct	Ratio of polyunsaturated fatty acids to total fatty acids || id:met-d-PUFA_pct	TRUE	reported	igd	2	TRUE
30	rs3812316	G	C	G	C	0.078299	-0.0234	0.129249	0.1276	FALSE	TRUE	FALSE	finn-b-L12_PSORIASIS	7	73020337	0.0335	NA	0.485	Psoriasis || id:finn-b-L12_PSORIASIS	Psoriasis	Psoriasis || ||	TRUE	igd	0.00591893	7	NA	73020337	1e-39	met-d-PUFA_pct	Ratio of polyunsaturated fatty acids to total fatty acids || id:met-d-PUFA_pct	TRUE	reported	igd	2	TRUE
31	rs4871624	G	T	G	T	-0.0242624	-0.0047	0.287462	0.267	FALSE	FALSE	FALSE	finn-b-L12_PSORIASIS	8	126629328	0.0253	NA	0.8528	Psoriasis || id:finn-b-L12_PSORIASIS	Psoriasis	Psoriasis || ||	TRUE	igd	0.004416	8	NA	126629328	3.2e-08	met-d-PUFA_pct	Ratio of polyunsaturated fatty acids to total fatty acids || id:met-d-PUFA_pct	TRUE	reported	igd	2	TRUE
32	rs56156922	C	T	C	T	0.0267024	-0.0063	0.324327	0.2798	FALSE	FALSE	FALSE	finn-b-L12_PSORIASIS	16	56987369	0.0251	NA	0.8029	Psoriasis || id:finn-b-L12_PSORIASIS	Psoriasis	Psoriasis || ||	TRUE	igd	0.00426068	16	NA	56987369	1.7e-10	met-d-PUFA_pct	Ratio of polyunsaturated fatty acids to total fatty acids || id:met-d-PUFA_pct	TRUE	reported	igd	2	TRUE
33	rs6073958	C	T	C	T	-0.0533342	0.0309	0.198744	0.176	FALSE	FALSE	FALSE	finn-b-L12_PSORIASIS	20	44551855	0.0293	NA	0.2917	Psoriasis || id:finn-b-L12_PSORIASIS	Psoriasis	Psoriasis || ||	TRUE	igd	0.00498919	20	NA	44551855	1.20005e-27	met-d-PUFA_pct	Ratio of polyunsaturated fatty acids to total fatty acids || id:met-d-PUFA_pct	TRUE	reported	igd	2	TRUE
34	rs655720	T	C	T	C	-0.0279116	0.0224	0.718813	0.7664	FALSE	FALSE	FALSE	finn-b-L12_PSORIASIS	3	136103267	0.0264	NA	0.3951	Psoriasis || id:finn-b-L12_PSORIASIS	Psoriasis	Psoriasis || ||	TRUE	igd	0.00442941	3	NA	136103267	3.90032e-11	met-d-PUFA_pct	Ratio of polyunsaturated fatty acids to total fatty acids || id:met-d-PUFA_pct	TRUE	reported	igd	2	TRUE
35	rs6606731	A	T	A	T	-0.0283091	0.0203	0.190946	0.1219	FALSE	TRUE	FALSE	finn-b-L12_PSORIASIS	12	109982578	0.0341	NA	0.552199	Psoriasis || id:finn-b-L12_PSORIASIS	Psoriasis	Psoriasis || ||	TRUE	igd	0.00504456	12	NA	109982578	4.30002e-09	met-d-PUFA_pct	Ratio of polyunsaturated fatty acids to total fatty acids || id:met-d-PUFA_pct	TRUE	reported	igd	2	TRUE
36	rs669789	C	T	C	T	0.0279503	-0.0512	0.343217	0.3492	FALSE	FALSE	FALSE	finn-b-L12_PSORIASIS	19	49269559	0.0238	NA	0.0314398	Psoriasis || id:finn-b-L12_PSORIASIS	Psoriasis	Psoriasis || ||	TRUE	igd	0.00421108	19	NA	49269559	5.10035e-11	met-d-PUFA_pct	Ratio of polyunsaturated fatty acids to total fatty acids || id:met-d-PUFA_pct	TRUE	reported	igd	2	TRUE
37	rs672457	A	G	A	G	0.0279453	0.0628	0.591059	0.517	FALSE	FALSE	FALSE	finn-b-L12_PSORIASIS	6	139836562	0.0224	NA	0.00503895	Psoriasis || id:finn-b-L12_PSORIASIS	Psoriasis	Psoriasis || ||	TRUE	igd	0.00404079	6	NA	139836562	7.70016e-12	met-d-PUFA_pct	Ratio of polyunsaturated fatty acids to total fatty acids || id:met-d-PUFA_pct	TRUE	reported	igd	2	TRUE
38	rs673548	A	G	A	G	0.0422737	-0.0107	0.206084	0.2661	FALSE	FALSE	FALSE	finn-b-L12_PSORIASIS	2	21237544	0.0253	NA	0.6723	Psoriasis || id:finn-b-L12_PSORIASIS	Psoriasis	Psoriasis || ||	TRUE	igd	0.00489507	2	NA	21237544	1.59993e-18	met-d-PUFA_pct	Ratio of polyunsaturated fatty acids to total fatty acids || id:met-d-PUFA_pct	TRUE	reported	igd	2	TRUE
39	rs6905288	A	G	A	G	-0.0224811	-0.0019	0.56854	0.5673	FALSE	FALSE	FALSE	finn-b-L12_PSORIASIS	6	43758873	0.0226	NA	0.9331	Psoriasis || id:finn-b-L12_PSORIASIS	Psoriasis	Psoriasis || ||	TRUE	igd	0.00400136	6	NA	43758873	9.69996e-09	met-d-PUFA_pct	Ratio of polyunsaturated fatty acids to total fatty acids || id:met-d-PUFA_pct	TRUE	reported	igd	2	TRUE
40	rs72836561	T	C	T	C	-0.0871445	0.1037	0.031483	0.0322	FALSE	FALSE	FALSE	finn-b-L12_PSORIASIS	17	41926126	0.0631	NA	0.1002	Psoriasis || id:finn-b-L12_PSORIASIS	Psoriasis	Psoriasis || ||	TRUE	igd	0.0113819	17	NA	41926126	6.20012e-15	met-d-PUFA_pct	Ratio of polyunsaturated fatty acids to total fatty acids || id:met-d-PUFA_pct	TRUE	reported	igd	2	TRUE
41	rs7402939	C	T	C	T	-0.0230126	0.061	0.623522	0.6186	FALSE	FALSE	FALSE	finn-b-L12_PSORIASIS	15	99183876	0.0231	NA	0.00837105	Psoriasis || id:finn-b-L12_PSORIASIS	Psoriasis	Psoriasis || ||	TRUE	igd	0.00414613	15	NA	99183876	2.39999e-08	met-d-PUFA_pct	Ratio of polyunsaturated fatty acids to total fatty acids || id:met-d-PUFA_pct	TRUE	reported	igd	2	TRUE
42	rs752446	A	G	A	G	-0.0253746	0.0303	0.375214	0.3261	FALSE	FALSE	FALSE	finn-b-L12_PSORIASIS	8	10649767	0.0247	NA	0.2194	Psoriasis || id:finn-b-L12_PSORIASIS	Psoriasis	Psoriasis || ||	TRUE	igd	0.00410452	8	NA	10649767	7.69999e-10	met-d-PUFA_pct	Ratio of polyunsaturated fatty acids to total fatty acids || id:met-d-PUFA_pct	TRUE	reported	igd	2	TRUE
43	rs78058190	A	G	A	G	-0.0629274	-0.009	0.050105	0.08233	FALSE	FALSE	FALSE	finn-b-L12_PSORIASIS	2	219699999	0.041	NA	0.8257	Psoriasis || id:finn-b-L12_PSORIASIS	Psoriasis	Psoriasis || ||	TRUE	igd	0.0102834	2	NA	219699999	5.30005e-10	met-d-PUFA_pct	Ratio of polyunsaturated fatty acids to total fatty acids || id:met-d-PUFA_pct	TRUE	reported	igd	2	TRUE
44	rs7924036	T	G	T	G	0.0363005	0.0083	0.504205	0.5138	FALSE	FALSE	FALSE	finn-b-L12_PSORIASIS	10	65191645	0.0224	NA	0.710901	Psoriasis || id:finn-b-L12_PSORIASIS	Psoriasis	Psoriasis || ||	TRUE	igd	0.00397379	10	NA	65191645	9.70063e-21	met-d-PUFA_pct	Ratio of polyunsaturated fatty acids to total fatty acids || id:met-d-PUFA_pct	TRUE	reported	igd	2	TRUE
45	rs79598313	T	C	T	C	-0.0808226	0.1092	0.023213	0.03472	FALSE	FALSE	FALSE	finn-b-L12_PSORIASIS	1	27284913	0.0612	NA	0.0742506	Psoriasis || id:finn-b-L12_PSORIASIS	Psoriasis	Psoriasis || ||	TRUE	igd	0.0131956	1	NA	27284913	2.99999e-09	met-d-PUFA_pct	Ratio of polyunsaturated fatty acids to total fatty acids || id:met-d-PUFA_pct	TRUE	reported	igd	2	TRUE
46	rs9419746	T	C	T	C	-0.0288524	0	0.21263	0.2006	FALSE	FALSE	FALSE	finn-b-L12_PSORIASIS	10	94508055	0.028	NA	0.9995	Psoriasis || id:finn-b-L12_PSORIASIS	Psoriasis	Psoriasis || ||	TRUE	igd	0.00491637	10	NA	94508055	5.69994e-09	met-d-PUFA_pct	Ratio of polyunsaturated fatty acids to total fatty acids || id:met-d-PUFA_pct	TRUE	reported	igd	2	TRUE
47	rs964184	C	G	C	G	0.114361	-0.0152	0.867229	0.8542	FALSE	TRUE	FALSE	finn-b-L12_PSORIASIS	11	116648917	0.0316	NA	0.6312	Psoriasis || id:finn-b-L12_PSORIASIS	Psoriasis	Psoriasis || ||	TRUE	igd	0.00585391	11	NA	116648917	5.90065e-86	met-d-PUFA_pct	Ratio of polyunsaturated fatty acids to total fatty acids || id:met-d-PUFA_pct	TRUE	reported	igd	2	TRUE
48	rs9908820	G	A	G	A	-0.0280537	0.0403	0.729141	0.7655	FALSE	FALSE	FALSE	finn-b-L12_PSORIASIS	17	73408819	0.0263	NA	0.1263	Psoriasis || id:finn-b-L12_PSORIASIS	Psoriasis	Psoriasis || ||	TRUE	igd	0.00447907	17	NA	73408819	8.60003e-10	met-d-PUFA_pct	Ratio of polyunsaturated fatty acids to total fatty acids || id:met-d-PUFA_pct	TRUE	reported	igd	2	TRUE

## Sheet: Table S7
Table S7: Consolidated data of Ratio of polyunsaturated fatty acids to monounsaturated fatty acids and Psoriasis for MR analysis
id	snp	effect_allele.exposure	other_allele.exposure	effect_allele.outcome	other_allele.outcome	beta.exposure	beta.outcome	eaf.exposure	eaf.outcome	remove	palindromic	ambiguous	id.outcome	chr	pos	se.outcome	samplesize.outcome	pval.outcome	outcome	originalname.outcome	outcome.deprecated	mr_keep.outcome	data_source.outcome	chr.exposure	samplesize.exposure	pval.exposure	pos.exposure	se.exposure	id.exposure	exposure	mr_keep.exposure	pval_origin.exposure	data_source.exposure	action	mr_keep
1	rs10085931	G	A	G	A	-0.0264904	0.0184	0.189679	0.2219	FALSE	FALSE	FALSE	finn-b-L12_PSORIASIS	8	18245449	0.0268	NA	0.4916	Psoriasis || id:finn-b-L12_PSORIASIS	Psoriasis	Psoriasis || ||	TRUE	igd	8	NA	3.2e-08	18245449	0.00504429	met-d-PUFA_by_MUFA	Ratio of polyunsaturated fatty acids to monounsaturated fatty acids || id:met-d-PUFA_by_MUFA	TRUE	reported	igd	2	TRUE
2	rs10455872	G	A	G	A	0.134467	0.043	0.078988	0.04574	FALSE	FALSE	FALSE	finn-b-L12_PSORIASIS	6	161010118	0.0533	NA	0.4193	Psoriasis || id:finn-b-L12_PSORIASIS	Psoriasis	Psoriasis || ||	TRUE	igd	6	NA	7.8e-76	161010118	0.00733767	met-d-PUFA_by_MUFA	Ratio of polyunsaturated fatty acids to monounsaturated fatty acids || id:met-d-PUFA_by_MUFA	TRUE	reported	igd	2	TRUE
3	rs1047964	T	G	G	C	0.208197	-0.0016	0.010067	0.07643	TRUE	FALSE	FALSE	finn-b-L12_PSORIASIS	11	117156893	0.0424	NA	0.97	Psoriasis || id:finn-b-L12_PSORIASIS	Psoriasis	Psoriasis || ||	TRUE	igd	11	NA	4e-25	117156893	0.0201252	met-d-PUFA_by_MUFA	Ratio of polyunsaturated fatty acids to monounsaturated fatty acids || id:met-d-PUFA_by_MUFA	TRUE	reported	igd	2	FALSE
4	rs1047964	T	G	T	G	0.208197	0.0273	0.010067	0.009869	FALSE	FALSE	FALSE	finn-b-L12_PSORIASIS	11	117156893	0.1138	NA	0.8107	Psoriasis || id:finn-b-L12_PSORIASIS	Psoriasis	Psoriasis || ||	TRUE	igd	11	NA	4e-25	117156893	0.0201252	met-d-PUFA_by_MUFA	Ratio of polyunsaturated fatty acids to monounsaturated fatty acids || id:met-d-PUFA_by_MUFA	TRUE	reported	igd	2	TRUE
5	rs10937924	C	T	C	T	-0.0246638	0.0081	0.591422	0.502	FALSE	FALSE	FALSE	finn-b-L12_PSORIASIS	4	3374898	0.0225	NA	0.719201	Psoriasis || id:finn-b-L12_PSORIASIS	Psoriasis	Psoriasis || ||	TRUE	igd	4	NA	2.1e-10	3374898	0.00403125	met-d-PUFA_by_MUFA	Ratio of polyunsaturated fatty acids to monounsaturated fatty acids || id:met-d-PUFA_by_MUFA	TRUE	reported	igd	2	TRUE
6	rs11207994	T	C	T	C	0.0483508	-0.0198	0.350959	0.2639	FALSE	FALSE	FALSE	finn-b-L12_PSORIASIS	1	63047987	0.0254	NA	0.4354	Psoriasis || id:finn-b-L12_PSORIASIS	Psoriasis	Psoriasis || ||	TRUE	igd	1	NA	1.5e-31	63047987	0.00414959	met-d-PUFA_by_MUFA	Ratio of polyunsaturated fatty acids to monounsaturated fatty acids || id:met-d-PUFA_by_MUFA	TRUE	reported	igd	2	TRUE
7	rs11429307	G	GT	G	GT	0.0449541	0.0161	0.808497	0.8647	FALSE	FALSE	FALSE	finn-b-L12_PSORIASIS	5	55857025	0.0328	NA	0.624499	Psoriasis || id:finn-b-L12_PSORIASIS	Psoriasis	Psoriasis || ||	TRUE	igd	5	NA	6.4e-19	55857025	0.00504846	met-d-PUFA_by_MUFA	Ratio of polyunsaturated fatty acids to monounsaturated fatty acids || id:met-d-PUFA_by_MUFA	TRUE	reported	igd	2	TRUE
8	rs11644601	C	T	C	T	0.0660711	-0.0262	0.29667	0.2862	FALSE	FALSE	FALSE	finn-b-L12_PSORIASIS	16	15172118	0.0247	NA	0.29	Psoriasis || id:finn-b-L12_PSORIASIS	Psoriasis	Psoriasis || ||	TRUE	igd	16	NA	2e-55	15172118	0.00435161	met-d-PUFA_by_MUFA	Ratio of polyunsaturated fatty acids to monounsaturated fatty acids || id:met-d-PUFA_by_MUFA	TRUE	reported	igd	2	TRUE
9	rs116843064	A	G	A	G	0.204428	-0.0451	0.019861	0.02747	FALSE	FALSE	FALSE	finn-b-L12_PSORIASIS	19	8429323	0.0687	NA	0.5117	Psoriasis || id:finn-b-L12_PSORIASIS	Psoriasis	Psoriasis || ||	TRUE	igd	19	NA	2.9e-47	8429323	0.0142073	met-d-PUFA_by_MUFA	Ratio of polyunsaturated fatty acids to monounsaturated fatty acids || id:met-d-PUFA_by_MUFA	TRUE	reported	igd	2	TRUE
10	rs117733303	G	A	G	A	0.213498	-0.1361	0.018513	0.01126	FALSE	FALSE	FALSE	finn-b-L12_PSORIASIS	6	160922870	0.1057	NA	0.1982	Psoriasis || id:finn-b-L12_PSORIASIS	Psoriasis	Psoriasis || ||	TRUE	igd	6	NA	2.9e-47	160922870	0.0146796	met-d-PUFA_by_MUFA	Ratio of polyunsaturated fatty acids to monounsaturated fatty acids || id:met-d-PUFA_by_MUFA	TRUE	reported	igd	2	TRUE
11	rs12212146	C	T	C	T	-0.0592022	0.0522	0.074315	0.06261	FALSE	FALSE	FALSE	finn-b-L12_PSORIASIS	6	161125454	0.0469	NA	0.2654	Psoriasis || id:finn-b-L12_PSORIASIS	Psoriasis	Psoriasis || ||	TRUE	igd	6	NA	1.8e-15	161125454	0.00775036	met-d-PUFA_by_MUFA	Ratio of polyunsaturated fatty acids to monounsaturated fatty acids || id:met-d-PUFA_by_MUFA	TRUE	reported	igd	2	TRUE
12	rs12226389	C	T	C	T	-0.0318739	0.0114	0.18582	0.1774	FALSE	FALSE	FALSE	finn-b-L12_PSORIASIS	11	61823630	0.0294	NA	0.697999	Psoriasis || id:finn-b-L12_PSORIASIS	Psoriasis	Psoriasis || ||	TRUE	igd	11	NA	6.2e-10	61823630	0.00512905	met-d-PUFA_by_MUFA	Ratio of polyunsaturated fatty acids to monounsaturated fatty acids || id:met-d-PUFA_by_MUFA	TRUE	reported	igd	2	TRUE
13	rs1260326	C	T	C	T	0.0927713	-0.0228	0.60401	0.6494	FALSE	FALSE	FALSE	finn-b-L12_PSORIASIS	2	27730940	0.0234	NA	0.3314	Psoriasis || id:finn-b-L12_PSORIASIS	Psoriasis	Psoriasis || ||	TRUE	igd	2	NA	3.6e-121	27730940	0.00404513	met-d-PUFA_by_MUFA	Ratio of polyunsaturated fatty acids to monounsaturated fatty acids || id:met-d-PUFA_by_MUFA	TRUE	reported	igd	2	TRUE
14	rs13389219	T	C	T	C	0.0377367	-0.0287	0.392567	0.3476	FALSE	FALSE	FALSE	finn-b-L12_PSORIASIS	2	165528876	0.0235	NA	0.2226	Psoriasis || id:finn-b-L12_PSORIASIS	Psoriasis	Psoriasis || ||	TRUE	igd	2	NA	2.4e-21	165528876	0.00405381	met-d-PUFA_by_MUFA	Ratio of polyunsaturated fatty acids to monounsaturated fatty acids || id:met-d-PUFA_by_MUFA	TRUE	reported	igd	2	TRUE
15	rs141469619	G	A	G	A	-0.233818	0.0196	0.01014	0.004059	FALSE	FALSE	FALSE	finn-b-L12_PSORIASIS	11	116714293	0.186	NA	0.9162	Psoriasis || id:finn-b-L12_PSORIASIS	Psoriasis	Psoriasis || ||	TRUE	igd	11	NA	3.9e-30	116714293	0.0208991	met-d-PUFA_by_MUFA	Ratio of polyunsaturated fatty acids to monounsaturated fatty acids || id:met-d-PUFA_by_MUFA	TRUE	reported	igd	2	TRUE
16	rs143355652	T	C	T	C	-0.103867	-0.188	0.010467	0.008221	FALSE	FALSE	FALSE	finn-b-L12_PSORIASIS	11	61453822	0.1253	NA	0.1334	Psoriasis || id:finn-b-L12_PSORIASIS	Psoriasis	Psoriasis || ||	TRUE	igd	11	NA	3.7e-08	61453822	0.0199432	met-d-PUFA_by_MUFA	Ratio of polyunsaturated fatty acids to monounsaturated fatty acids || id:met-d-PUFA_by_MUFA	TRUE	reported	igd	2	TRUE
17	rs1471251	T	A	T	A	-0.0275068	-0.0314	0.397125	0.3965	FALSE	TRUE	FALSE	finn-b-L12_PSORIASIS	4	87976359	0.0228	NA	0.1689	Psoriasis || id:finn-b-L12_PSORIASIS	Psoriasis	Psoriasis || ||	TRUE	igd	4	NA	4.4e-12	87976359	0.00406354	met-d-PUFA_by_MUFA	Ratio of polyunsaturated fatty acids to monounsaturated fatty acids || id:met-d-PUFA_by_MUFA	TRUE	reported	igd	2	TRUE
18	rs149402055	T	C	T	C	-0.0988628	0.1052	0.019709	0.04563	FALSE	FALSE	FALSE	finn-b-L12_PSORIASIS	11	68525539	0.0543	NA	0.0526502	Psoriasis || id:finn-b-L12_PSORIASIS	Psoriasis	Psoriasis || ||	TRUE	igd	11	NA	2.4e-10	68525539	0.0149287	met-d-PUFA_by_MUFA	Ratio of polyunsaturated fatty acids to monounsaturated fatty acids || id:met-d-PUFA_by_MUFA	TRUE	reported	igd	2	TRUE
19	rs150844304	C	A	C	A	-0.118999	0.0821	0.025677	0.00502	FALSE	FALSE	FALSE	finn-b-L12_PSORIASIS	15	43726625	0.1588	NA	0.6052	Psoriasis || id:finn-b-L12_PSORIASIS	Psoriasis	Psoriasis || ||	TRUE	igd	15	NA	3.6e-21	43726625	0.0125349	met-d-PUFA_by_MUFA	Ratio of polyunsaturated fatty acids to monounsaturated fatty acids || id:met-d-PUFA_by_MUFA	TRUE	reported	igd	2	TRUE
20	rs1561748	C	G	A	G	0.0605983	-0.0417	0.267454	0.362	TRUE	TRUE	FALSE	finn-b-L12_PSORIASIS	8	19733244	0.0246	NA	0.0905795	Psoriasis || id:finn-b-L12_PSORIASIS	Psoriasis	Psoriasis || ||	TRUE	igd	8	NA	1.5e-35	19733244	0.00482617	met-d-PUFA_by_MUFA	Ratio of polyunsaturated fatty acids to monounsaturated fatty acids || id:met-d-PUFA_by_MUFA	TRUE	reported	igd	2	FALSE
21	rs1561748	C	G	C	G	0.0605983	0.0147	0.267454	0.1449	FALSE	TRUE	FALSE	finn-b-L12_PSORIASIS	8	19733244	0.0318	NA	0.643701	Psoriasis || id:finn-b-L12_PSORIASIS	Psoriasis	Psoriasis || ||	TRUE	igd	8	NA	1.5e-35	19733244	0.00482617	met-d-PUFA_by_MUFA	Ratio of polyunsaturated fatty acids to monounsaturated fatty acids || id:met-d-PUFA_by_MUFA	TRUE	reported	igd	2	TRUE
22	rs174564	G	A	G	A	-0.171649	0.0359	0.347013	0.4147	FALSE	FALSE	FALSE	finn-b-L12_PSORIASIS	11	61588305	0.0227	NA	0.1133	Psoriasis || id:finn-b-L12_PSORIASIS	Psoriasis	Psoriasis || ||	TRUE	igd	11	NA	1e-200	61588305	0.0041454	met-d-PUFA_by_MUFA	Ratio of polyunsaturated fatty acids to monounsaturated fatty acids || id:met-d-PUFA_by_MUFA	TRUE	reported	igd	2	TRUE
23	rs1801689	C	A	C	A	0.0699904	0.0938	0.030526	0.009691	FALSE	FALSE	FALSE	finn-b-L12_PSORIASIS	17	64210580	0.1138	NA	0.4097	Psoriasis || id:finn-b-L12_PSORIASIS	Psoriasis	Psoriasis || ||	TRUE	igd	17	NA	3.4e-10	64210580	0.0115181	met-d-PUFA_by_MUFA	Ratio of polyunsaturated fatty acids to monounsaturated fatty acids || id:met-d-PUFA_by_MUFA	TRUE	reported	igd	2	TRUE
24	rs182549	T	C	T	C	-0.0247189	0.0369	0.738681	0.5974	FALSE	FALSE	FALSE	finn-b-L12_PSORIASIS	2	136616754	0.0229	NA	0.1064	Psoriasis || id:finn-b-L12_PSORIASIS	Psoriasis	Psoriasis || ||	TRUE	igd	2	NA	5.1e-09	136616754	0.00447558	met-d-PUFA_by_MUFA	Ratio of polyunsaturated fatty acids to monounsaturated fatty acids || id:met-d-PUFA_by_MUFA	TRUE	reported	igd	2	TRUE
25	rs2035816	G	A	G	A	0.0391285	-0.0033	0.084303	0.0302	FALSE	FALSE	FALSE	finn-b-L12_PSORIASIS	4	100508556	0.0654	NA	0.9603	Psoriasis || id:finn-b-L12_PSORIASIS	Psoriasis	Psoriasis || ||	TRUE	igd	4	NA	2.5e-08	100508556	0.00714224	met-d-PUFA_by_MUFA	Ratio of polyunsaturated fatty acids to monounsaturated fatty acids || id:met-d-PUFA_by_MUFA	TRUE	reported	igd	2	TRUE
26	rs2049245	T	G	T	G	0.025445	0.0106	0.294002	0.1996	FALSE	FALSE	FALSE	finn-b-L12_PSORIASIS	4	171566778	0.028	NA	0.7059	Psoriasis || id:finn-b-L12_PSORIASIS	Psoriasis	Psoriasis || ||	TRUE	igd	4	NA	8.2e-10	171566778	0.004383	met-d-PUFA_by_MUFA	Ratio of polyunsaturated fatty acids to monounsaturated fatty acids || id:met-d-PUFA_by_MUFA	TRUE	reported	igd	2	TRUE
27	rs2070971	T	G	T	G	-0.031394	-0.0162	0.137117	0.1883	FALSE	FALSE	FALSE	finn-b-L12_PSORIASIS	7	44197583	0.0286	NA	0.5723	Psoriasis || id:finn-b-L12_PSORIASIS	Psoriasis	Psoriasis || ||	TRUE	igd	7	NA	4.9e-08	44197583	0.00577479	met-d-PUFA_by_MUFA	Ratio of polyunsaturated fatty acids to monounsaturated fatty acids || id:met-d-PUFA_by_MUFA	TRUE	reported	igd	2	TRUE
28	rs2081194	C	G	C	G	0.0262604	-0.0129	0.601332	0.6582	FALSE	TRUE	FALSE	finn-b-L12_PSORIASIS	19	49263477	0.0238	NA	0.5865	Psoriasis || id:finn-b-L12_PSORIASIS	Psoriasis	Psoriasis || ||	TRUE	igd	19	NA	2.9e-09	49263477	0.00415292	met-d-PUFA_by_MUFA	Ratio of polyunsaturated fatty acids to monounsaturated fatty acids || id:met-d-PUFA_by_MUFA	TRUE	reported	igd	2	TRUE
29	rs283814	G	A	G	A	-0.049396	-0.0693	0.922408	0.95239	FALSE	FALSE	FALSE	finn-b-L12_PSORIASIS	19	45389224	0.0524	NA	0.1859	Psoriasis || id:finn-b-L12_PSORIASIS	Psoriasis	Psoriasis || ||	TRUE	igd	19	NA	3e-10	45389224	0.00738821	met-d-PUFA_by_MUFA	Ratio of polyunsaturated fatty acids to monounsaturated fatty acids || id:met-d-PUFA_by_MUFA	TRUE	reported	igd	2	TRUE
30	rs28601761	G	C	G	C	0.0631004	-0.0107	0.420119	0.4123	FALSE	TRUE	TRUE	finn-b-L12_PSORIASIS	8	126500031	0.0227	NA	0.637699	Psoriasis || id:finn-b-L12_PSORIASIS	Psoriasis	Psoriasis || ||	TRUE	igd	8	NA	3.9e-56	126500031	0.00405626	met-d-PUFA_by_MUFA	Ratio of polyunsaturated fatty acids to monounsaturated fatty acids || id:met-d-PUFA_by_MUFA	TRUE	reported	igd	2	FALSE
31	rs2925979	C	T	C	T	0.0273132	-0.0053	0.698963	0.6775	FALSE	FALSE	FALSE	finn-b-L12_PSORIASIS	16	81534790	0.0239	NA	0.8255	Psoriasis || id:finn-b-L12_PSORIASIS	Psoriasis	Psoriasis || ||	TRUE	igd	16	NA	6.9e-11	81534790	0.00431639	met-d-PUFA_by_MUFA	Ratio of polyunsaturated fatty acids to monounsaturated fatty acids || id:met-d-PUFA_by_MUFA	TRUE	reported	igd	2	TRUE
32	rs2972140	C	T	C	T	-0.0372404	0.0162	0.650624	0.6386	FALSE	FALSE	FALSE	finn-b-L12_PSORIASIS	2	227104111	0.0233	NA	0.487	Psoriasis || id:finn-b-L12_PSORIASIS	Psoriasis	Psoriasis || ||	TRUE	igd	2	NA	2.2e-19	227104111	0.00414254	met-d-PUFA_by_MUFA	Ratio of polyunsaturated fatty acids to monounsaturated fatty acids || id:met-d-PUFA_by_MUFA	TRUE	reported	igd	2	TRUE
33	rs328	G	C	G	C	0.17075	-0.0189	0.100283	0.08876	FALSE	TRUE	FALSE	finn-b-L12_PSORIASIS	8	19819724	0.0393	NA	0.6306	Psoriasis || id:finn-b-L12_PSORIASIS	Psoriasis	Psoriasis || ||	TRUE	igd	8	NA	2.6e-152	19819724	0.00657003	met-d-PUFA_by_MUFA	Ratio of polyunsaturated fatty acids to monounsaturated fatty acids || id:met-d-PUFA_by_MUFA	TRUE	reported	igd	2	TRUE
34	rs35163364	T	C	T	C	0.0238034	-0.0001	0.432057	0.317	FALSE	FALSE	FALSE	finn-b-L12_PSORIASIS	7	128732786	0.0241	NA	0.9959	Psoriasis || id:finn-b-L12_PSORIASIS	Psoriasis	Psoriasis || ||	TRUE	igd	7	NA	8.7e-10	128732786	0.00401172	met-d-PUFA_by_MUFA	Ratio of polyunsaturated fatty acids to monounsaturated fatty acids || id:met-d-PUFA_by_MUFA	TRUE	reported	igd	2	TRUE
35	rs3812316	G	C	G	C	0.100983	-0.0234	0.129249	0.1276	FALSE	TRUE	FALSE	finn-b-L12_PSORIASIS	7	73020337	0.0335	NA	0.485	Psoriasis || id:finn-b-L12_PSORIASIS	Psoriasis	Psoriasis || ||	TRUE	igd	7	NA	1.3e-65	73020337	0.00589966	met-d-PUFA_by_MUFA	Ratio of polyunsaturated fatty acids to monounsaturated fatty acids || id:met-d-PUFA_by_MUFA	TRUE	reported	igd	2	TRUE
36	rs3860847	A	G	A	G	-0.0262342	-0.0042	0.212547	0.2174	FALSE	FALSE	FALSE	finn-b-L12_PSORIASIS	8	126631799	0.0274	NA	0.8772	Psoriasis || id:finn-b-L12_PSORIASIS	Psoriasis	Psoriasis || ||	TRUE	igd	8	NA	4.3e-08	126631799	0.00486172	met-d-PUFA_by_MUFA	Ratio of polyunsaturated fatty acids to monounsaturated fatty acids || id:met-d-PUFA_by_MUFA	TRUE	reported	igd	2	TRUE
37	rs56156922	C	T	C	T	0.0343888	-0.0063	0.324327	0.2798	FALSE	FALSE	FALSE	finn-b-L12_PSORIASIS	16	56987369	0.0251	NA	0.8029	Psoriasis || id:finn-b-L12_PSORIASIS	Psoriasis	Psoriasis || ||	TRUE	igd	16	NA	1.2e-16	56987369	0.00424662	met-d-PUFA_by_MUFA	Ratio of polyunsaturated fatty acids to monounsaturated fatty acids || id:met-d-PUFA_by_MUFA	TRUE	reported	igd	2	TRUE
38	rs603424	A	G	A	G	0.0333942	0.0609	0.173862	0.1167	FALSE	FALSE	FALSE	finn-b-L12_PSORIASIS	10	102075479	0.035	NA	0.0817391	Psoriasis || id:finn-b-L12_PSORIASIS	Psoriasis	Psoriasis || ||	TRUE	igd	10	NA	2.5e-11	102075479	0.00521061	met-d-PUFA_by_MUFA	Ratio of polyunsaturated fatty acids to monounsaturated fatty acids || id:met-d-PUFA_by_MUFA	TRUE	reported	igd	2	TRUE
39	rs6073958	C	T	C	T	-0.0571409	0.0309	0.198744	0.176	FALSE	FALSE	FALSE	finn-b-L12_PSORIASIS	20	44551855	0.0293	NA	0.2917	Psoriasis || id:finn-b-L12_PSORIASIS	Psoriasis	Psoriasis || ||	TRUE	igd	20	NA	9.4e-32	44551855	0.00497376	met-d-PUFA_by_MUFA	Ratio of polyunsaturated fatty acids to monounsaturated fatty acids || id:met-d-PUFA_by_MUFA	TRUE	reported	igd	2	TRUE
40	rs61781371	G	C	G	C	-0.0311226	-0.0976	0.224162	0.2155	FALSE	TRUE	FALSE	finn-b-L12_PSORIASIS	1	40052108	0.0273	NA	0.000353802	Psoriasis || id:finn-b-L12_PSORIASIS	Psoriasis	Psoriasis || ||	TRUE	igd	1	NA	3.1e-11	40052108	0.00474911	met-d-PUFA_by_MUFA	Ratio of polyunsaturated fatty acids to monounsaturated fatty acids || id:met-d-PUFA_by_MUFA	TRUE	reported	igd	2	TRUE
41	rs62117489	A	C	A	C	0.0469132	-0.0169	0.056457	0.03486	FALSE	FALSE	FALSE	finn-b-L12_PSORIASIS	19	8442202	0.0611	NA	0.781601	Psoriasis || id:finn-b-L12_PSORIASIS	Psoriasis	Psoriasis || ||	TRUE	igd	19	NA	3.8e-08	8442202	0.00860156	met-d-PUFA_by_MUFA	Ratio of polyunsaturated fatty acids to monounsaturated fatty acids || id:met-d-PUFA_by_MUFA	TRUE	reported	igd	2	TRUE
42	rs632057	G	T	G	T	0.0292685	0.0523	0.627775	0.5714	FALSE	FALSE	FALSE	finn-b-L12_PSORIASIS	6	139834012	0.0226	NA	0.02068	Psoriasis || id:finn-b-L12_PSORIASIS	Psoriasis	Psoriasis || ||	TRUE	igd	6	NA	1.3e-12	139834012	0.00409492	met-d-PUFA_by_MUFA	Ratio of polyunsaturated fatty acids to monounsaturated fatty acids || id:met-d-PUFA_by_MUFA	TRUE	reported	igd	2	TRUE
43	rs655720	T	C	T	C	-0.0297202	0.0224	0.718813	0.7664	FALSE	FALSE	FALSE	finn-b-L12_PSORIASIS	3	136103267	0.0264	NA	0.3951	Psoriasis || id:finn-b-L12_PSORIASIS	Psoriasis	Psoriasis || ||	TRUE	igd	3	NA	7.1e-13	136103267	0.00441476	met-d-PUFA_by_MUFA	Ratio of polyunsaturated fatty acids to monounsaturated fatty acids || id:met-d-PUFA_by_MUFA	TRUE	reported	igd	2	TRUE
44	rs6606731	A	T	A	T	-0.0272944	0.0203	0.190946	0.1219	FALSE	TRUE	FALSE	finn-b-L12_PSORIASIS	12	109982578	0.0341	NA	0.552199	Psoriasis || id:finn-b-L12_PSORIASIS	Psoriasis	Psoriasis || ||	TRUE	igd	12	NA	9e-09	109982578	0.00502802	met-d-PUFA_by_MUFA	Ratio of polyunsaturated fatty acids to monounsaturated fatty acids || id:met-d-PUFA_by_MUFA	TRUE	reported	igd	2	TRUE
45	rs673548	A	G	A	G	0.0629448	-0.0107	0.206084	0.2661	FALSE	FALSE	FALSE	finn-b-L12_PSORIASIS	2	21237544	0.0253	NA	0.6723	Psoriasis || id:finn-b-L12_PSORIASIS	Psoriasis	Psoriasis || ||	TRUE	igd	2	NA	1.1e-38	21237544	0.00487748	met-d-PUFA_by_MUFA	Ratio of polyunsaturated fatty acids to monounsaturated fatty acids || id:met-d-PUFA_by_MUFA	TRUE	reported	igd	2	TRUE
46	rs67981690	G	A	G	A	-0.0321693	-0.0638	0.129103	0.1912	FALSE	FALSE	FALSE	finn-b-L12_PSORIASIS	12	21343886	0.0286	NA	0.02556	Psoriasis || id:finn-b-L12_PSORIASIS	Psoriasis	Psoriasis || ||	TRUE	igd	12	NA	3.9e-08	21343886	0.0059373	met-d-PUFA_by_MUFA	Ratio of polyunsaturated fatty acids to monounsaturated fatty acids || id:met-d-PUFA_by_MUFA	TRUE	reported	igd	2	TRUE
47	rs6866758	T	C	T	C	0.0300964	-0.0399	0.186687	0.1703	FALSE	FALSE	FALSE	finn-b-L12_PSORIASIS	5	156455112	0.0299	NA	0.1823	Psoriasis || id:finn-b-L12_PSORIASIS	Psoriasis	Psoriasis || ||	TRUE	igd	5	NA	3.2e-09	156455112	0.00512009	met-d-PUFA_by_MUFA	Ratio of polyunsaturated fatty acids to monounsaturated fatty acids || id:met-d-PUFA_by_MUFA	TRUE	reported	igd	2	TRUE
48	rs72555385	G	A	G	A	-0.0574721	0.0429	0.049322	0.02286	FALSE	FALSE	FALSE	finn-b-L12_PSORIASIS	7	73123473	0.0748	NA	0.565999	Psoriasis || id:finn-b-L12_PSORIASIS	Psoriasis	Psoriasis || ||	TRUE	igd	7	NA	5e-10	73123473	0.00919345	met-d-PUFA_by_MUFA	Ratio of polyunsaturated fatty acids to monounsaturated fatty acids || id:met-d-PUFA_by_MUFA	TRUE	reported	igd	2	TRUE
49	rs72836561	T	C	T	C	-0.106279	0.1037	0.031483	0.0322	FALSE	FALSE	FALSE	finn-b-L12_PSORIASIS	17	41926126	0.0631	NA	0.1002	Psoriasis || id:finn-b-L12_PSORIASIS	Psoriasis	Psoriasis || ||	TRUE	igd	17	NA	2.5e-21	41926126	0.0113457	met-d-PUFA_by_MUFA	Ratio of polyunsaturated fatty acids to monounsaturated fatty acids || id:met-d-PUFA_by_MUFA	TRUE	reported	igd	2	TRUE
50	rs7402939	C	T	C	T	-0.0224458	0.061	0.623522	0.6186	FALSE	FALSE	FALSE	finn-b-L12_PSORIASIS	15	99183876	0.0231	NA	0.00837105	Psoriasis || id:finn-b-L12_PSORIASIS	Psoriasis	Psoriasis || ||	TRUE	igd	15	NA	1.8e-08	99183876	0.00413342	met-d-PUFA_by_MUFA	Ratio of polyunsaturated fatty acids to monounsaturated fatty acids || id:met-d-PUFA_by_MUFA	TRUE	reported	igd	2	TRUE
51	rs752446	A	G	A	G	-0.0311443	0.0303	0.375214	0.3261	FALSE	FALSE	FALSE	finn-b-L12_PSORIASIS	8	10649767	0.0247	NA	0.2194	Psoriasis || id:finn-b-L12_PSORIASIS	Psoriasis	Psoriasis || ||	TRUE	igd	8	NA	3.2e-14	10649767	0.00408874	met-d-PUFA_by_MUFA	Ratio of polyunsaturated fatty acids to monounsaturated fatty acids || id:met-d-PUFA_by_MUFA	TRUE	reported	igd	2	TRUE
52	rs78058190	A	G	A	G	-0.0705192	-0.009	0.050105	0.08233	FALSE	FALSE	FALSE	finn-b-L12_PSORIASIS	2	219699999	0.041	NA	0.8257	Psoriasis || id:finn-b-L12_PSORIASIS	Psoriasis	Psoriasis || ||	TRUE	igd	2	NA	2.1e-12	219699999	0.0102464	met-d-PUFA_by_MUFA	Ratio of polyunsaturated fatty acids to monounsaturated fatty acids || id:met-d-PUFA_by_MUFA	TRUE	reported	igd	2	TRUE
53	rs7924036	T	G	T	G	0.0431669	0.0083	0.504205	0.5138	FALSE	FALSE	FALSE	finn-b-L12_PSORIASIS	10	65191645	0.0224	NA	0.710901	Psoriasis || id:finn-b-L12_PSORIASIS	Psoriasis	Psoriasis || ||	TRUE	igd	10	NA	1.3e-29	65191645	0.00396019	met-d-PUFA_by_MUFA	Ratio of polyunsaturated fatty acids to monounsaturated fatty acids || id:met-d-PUFA_by_MUFA	TRUE	reported	igd	2	TRUE
54	rs9271573	C	A	C	A	-0.028917	0.0878	0.593631	0.5835	FALSE	FALSE	FALSE	finn-b-L12_PSORIASIS	6	32590501	0.0249	NA	0.000432902	Psoriasis || id:finn-b-L12_PSORIASIS	Psoriasis	Psoriasis || ||	TRUE	igd	6	NA	2.2e-13	32590501	0.00402843	met-d-PUFA_by_MUFA	Ratio of polyunsaturated fatty acids to monounsaturated fatty acids || id:met-d-PUFA_by_MUFA	TRUE	reported	igd	2	TRUE
55	rs9419746	T	C	T	C	-0.0278708	0	0.21263	0.2006	FALSE	FALSE	FALSE	finn-b-L12_PSORIASIS	10	94508055	0.028	NA	0.9995	Psoriasis || id:finn-b-L12_PSORIASIS	Psoriasis	Psoriasis || ||	TRUE	igd	10	NA	1.5e-08	94508055	0.00489953	met-d-PUFA_by_MUFA	Ratio of polyunsaturated fatty acids to monounsaturated fatty acids || id:met-d-PUFA_by_MUFA	TRUE	reported	igd	2	TRUE
56	rs964184	C	G	C	G	0.163336	-0.0152	0.867229	0.8542	FALSE	TRUE	FALSE	finn-b-L12_PSORIASIS	11	116648917	0.0316	NA	0.6312	Psoriasis || id:finn-b-L12_PSORIASIS	Psoriasis	Psoriasis || ||	TRUE	igd	11	NA	7.4e-176	116648917	0.00582939	met-d-PUFA_by_MUFA	Ratio of polyunsaturated fatty acids to monounsaturated fatty acids || id:met-d-PUFA_by_MUFA	TRUE	reported	igd	2	TRUE
57	rs9908820	G	A	G	A	-0.0255914	0.0403	0.729141	0.7655	FALSE	FALSE	FALSE	finn-b-L12_PSORIASIS	17	73408819	0.0263	NA	0.1263	Psoriasis || id:finn-b-L12_PSORIASIS	Psoriasis	Psoriasis || ||	TRUE	igd	17	NA	2.9e-08	73408819	0.00446483	met-d-PUFA_by_MUFA	Ratio of polyunsaturated fatty acids to monounsaturated fatty acids || id:met-d-PUFA_by_MUFA	TRUE	reported	igd	2	TRUE
58	rs998584	A	C	A	C	-0.0256394	-0.0103	0.482313	0.4824	FALSE	FALSE	FALSE	finn-b-L12_PSORIASIS	6	43757896	0.0225	NA	0.6476	Psoriasis || id:finn-b-L12_PSORIASIS	Psoriasis	Psoriasis || ||	TRUE	igd	6	NA	1.8e-11	43757896	0.00396346	met-d-PUFA_by_MUFA	Ratio of polyunsaturated fatty acids to monounsaturated fatty acids || id:met-d-PUFA_by_MUFA	TRUE	reported	igd	2	TRUE

## Sheet: Table S8
Table S8: MR Analysis of the relationship between other fatty acid-related data and Psoriasis
								Horizontal pleiotropy			Heterogeneity
Exposure/ Outcome	Total SNPs	Methods	OR	95%CI		SE	P	egger_intercept	se	P	Cochran’s Q	P
Total fatty acids	60	MR Egger	1.34076	1.03369	1.73904	0.132703	0.0310865
	60	Weighted median	1.10921	0.908185	1.35472	0.102017	0.309647
	60	Inverse variance weighted	1.098	0.943998	1.27714	0.077105	0.225295	-0.0131809	0.00719656	0.0721555	0.00719656	0.0721555
	60	Simple mode	1.21304	0.856951	1.7171	0.177299	0.280452
	60	Weighted mode	1.13243	0.940807	1.36308	0.094582	0.193639
Saturated fatty acids	50	MR Egger	1.3348	0.898212	1.9836	0.202108	0.159522
	50	Weighted median	1.12736	0.906087	1.40267	0.111478	0.282219
	50	Inverse variance weighted	1.09314	0.876578	1.36321	0.112645	0.429192	-0.0126255	0.0106275	0.240675	108.825	1.96561e-06
	50	Simple mode	1.25297	0.848527	1.85018	0.198862	0.262298
	50	Weighted mode	1.1287	0.90904	1.40143	0.110424	0.278278
Polyunsaturated fatty acids	53	MR Egger	1.18209	0.846566	1.65061	0.170334	0.330344
	53	Weighted median	1.09489	0.899244	1.33309	0.100433	0.36675
	53	Inverse variance weighted	1.06736	0.900684	1.26488	0.0866272	0.451743	-0.0070595	0.0101242	0.488559	103.175	0.000126727
	53	Simple mode	1.18348	0.851898	1.64413	0.167729	0.319524
	53	Weighted mode	1.09079	0.880758	1.3509	0.109118	0.429177
Omega-3 fatty acids	49	MR Egger	0.885857	0.741671	1.05807	0.0906378	0.187597
	49	Weighted median	0.928419	0.808819	1.0657	0.0703612	0.291155
	49	Inverse variance weighted	0.988937	0.86812	1.12657	0.0664802	0.867103	0.0133974	0.00767492	0.0874149	87.6521	0.000414839
	49	Simple mode	1.24565	0.92894	1.67034	0.149678	0.148754
	49	Weighted mode	0.937878	0.834754	1.05374	0.0594301	0.285901
Omega-6 fatty acids	53	MR Egger	1.35545	0.931958	1.97137	0.191122	0.117723
	53	Weighted median	1.11658	0.905764	1.37646	0.106758	0.301656
	53	Inverse variance weighted	1.1047	0.9164	1.33169	0.0953445	0.296322	-0.0129864	0.010533	0.223257	92.272	0.000492718
	53	Simple mode	1.16831	0.831589	1.64137	0.173456	0.373955
	53	Weighted mode	1.11579	0.877135	1.41938	0.122783	0.376337
Ratio of saturated fatty acids to total fatty acids	23	MR Egger	0.519577	0.110345	2.4465	0.79051	0.416843
	23	Weighted median	0.891144	0.564386	1.40708	0.233044	0.620926
	23	Inverse variance weighted	1.07043	0.673822	1.70048	0.236148	0.773182	0.0306537	0.0319885	0.34883	59.4673	2.67864e-05
	23	Simple mode	0.717361	0.304282	1.69122	0.437564	0.45582
	23	Weighted mode	0.878085	0.441411	1.74675	0.350902	0.714548
Ratio of omega-3 fatty acids to total fatty acids	38	MR Egger	0.901477	0.783954	1.03662	0.0712678	0.154235
	38	Weighted median	0.915023	0.817007	1.0248	0.0578065	0.124472
	38	Inverse variance weighted	0.941622	0.843382	1.0513	0.0562161	0.284618	0.00693516	0.00697108	0.32645	48.2634	0.101719
	38	Simple mode	1.17996	0.780023	1.78497	0.211181	0.438256
	38	Weighted mode	0.921563	0.825228	1.02914	0.0563325	0.155475
Ratio of omega-6 fatty acids to total fatty acids	48	MR Egger	0.817172	0.485268	1.37608	0.265892	0.451514
	48	Weighted median	0.814894	0.654611	1.01442	0.111743	0.0669731
	48	Inverse variance weighted	0.801373	0.596301	1.07697	0.150807	0.142024	-0.00125468	0.0140017	0.928987	161.4	1.84952e-14
	48	Simple mode	0.8972	0.630332	1.27705	0.180119	0.549901
	48	Weighted mode	0.869854	0.68415	1.10596	0.122524	0.260896
Ratio of omega-6 fatty acids to omega-3 fatty acids	36	MR Egger	1.14508	0.965274	1.35839	0.0871534	0.129334
	36	Weighted median	1.09211	0.974733	1.22361	0.0580103	0.128803
	36	Inverse variance weighted	1.04	0.9108	1.18752	0.0676775	0.562283	-0.0146224	0.00865447	0.10026	62.8846	0.00262387
	36	Simple mode	0.760387	0.524161	1.10307	0.18981	0.157865
	36	Weighted mode	1.08724	0.974107	1.21352	0.0560614	0.144647
Ratio of docosahexaenoic acid to total fatty acids	27	MR Egger	0.857312	0.704022	1.04398	0.100506	0.138132	0.0082661	0.00862524	0.347058	28.2653	0.345529
	27	Weighted median	0.885314	0.758537	1.03328	0.0788525	0.122389
	27	Inverse variance weighted	0.917528	0.798027	1.05492	0.0711938	0.226666
	27	Simple mode	1.01598	0.651459	1.58447	0.226731	0.944792
	27	Weighted mode	0.905457	0.775412	1.05731	0.0791042	0.220461
Ratio of linoleic acid to total fatty acids	34	MR Egger	1.14455	0.81392	1.60949	0.173932	0.443305
	34	Weighted median	1.20217	0.963515	1.49994	0.112906	0.102929
	34	Inverse variance weighted	1.01327	0.81206	1.26432	0.112939	0.907106	-0.00860577	0.00932788	0.363128	52.7724	0.0158804
	34	Simple mode	0.953771	0.52719	1.72553	0.302481	0.876611
	34	Weighted mode	1.13991	0.917994	1.41546	0.110464	0.244319

## Sheet: Table S9
Table S9: Reverse MR Analysis of the relationship between other fatty acid-related data and Psoriasis
								Horizontal pleiotropy			Heterogeneity
Outcome	Total SNPs	Methods	OR	95%CI		SE	P	egger_intercept	se	P	Cochran’s Q	P
Total fatty acids	14	MR Egger	1.03435	1.00621	1.06328	0.0140722	0.0373148
	14	Weighted median	1.02962	1.013	1.04651	0.00830286	0.000439554
	14	Inverse variance weighted	1.01124	0.990763	1.03214	0.0104382	0.284178	-0.00960508	0.00455916	0.061375	42.6468	1.25106e-05
	14	Simple mode	0.98133	0.942771	1.02147	0.0204518	0.376554
	14	Weighted mode	1.03482	1.01877	1.05113	0.00797767	0.00127548
Saturated fatty acids	14	MR Egger	1.03034	1.00378	1.05759	0.0133213	0.0487192
	14	Weighted median	1.02861	1.013	1.04447	0.00780379	0.000300023
	14	Inverse variance weighted	1.01078	0.991983	1.02993	0.0095767	0.262937	-0.00814662	0.00431575	0.0884034	35.9733	0.000170976
	14	Simple mode	0.980655	0.940526	1.0225	0.0213175	0.379136
	14	Weighted mode	1.03105	1.01647	1.04584	0.00726644	0.00146423
Polyunsaturated fatty acids	14	MR Egger	1.03646	1.01208	1.06143	0.0121451	0.0145769
	14	Weighted median	1.0235	1.00564	1.04167	0.00897823	0.00968308
	14	Inverse variance weighted	1.01111	0.991836	1.03076	0.00981944	0.260505	-0.0105247	0.00393471	0.0232984	39.0204	5.25518e-05
	14	Simple mode	0.98023	0.946513	1.01515	0.0178582	0.287333
	14	Weighted mode	1.03285	1.01804	1.04787	0.00736786	0.00108681
Omega-3 fatty acids	14	MR Egger	1.02505	1.00885	1.04151	0.00812765	0.0123699
	14	Weighted median	1.01834	1.00562	1.03123	0.00641346	0.0045935
	14	Inverse variance weighted	1.00714	0.994212	1.02024	0.00659301	0.28033	-0.00749177	0.00263297	1 0.01738745	17.2704	0.100127
	14	Simple mode	0.995621	0.962812	1.02955	0.0170957	0.802125
	14	Weighted mode	1.01727	1.00377	1.03096	0.00681998	0.0289275
Omega-6 fatty acids	14	MR Egger	1.03476	1.00897	1.06121	0.0128772	0.0241548
	14	Weighted median	1.0263	1.00915	1.04374	0.00859769	0.00253199
	14	Inverse variance weighted	1.01037	0.990708	1.03042	0.0100261	0.303549	-0.0101415	0.0041718	1 0.03539151	40.5732	2.85344e-05
	14	Simple mode	0.978795	0.944001	1.01487	0.0184669	0.270355
	14	Weighted mode	1.03165	1.0169	1.04661	0.00734518	0.00138424
Ratio of saturated fatty acids to total fatty acids	14	MR Egger	1.00085	0.984989	1.01696	0.00814838	0.91933
	14	Weighted median	1.00408	0.991097	1.01723	0.00664018	0.539735
	14	Inverse variance weighted	1.00387	0.993543	1.0143	0.0052749	0.464171	0.00128136	0.00263959	0.637824	9.12144	0.610684
	14	Simple mode	1.01032	0.981533	1.03995	0.014749	0.500719
	14	Weighted mode	1.00393	0.989629	1.01844	0.00732082	0.602645
Ratio of omega-3 fatty acids to total fatty acids	14	MR Egger	1.01063	0.994679	1.02683	0.00811539	0.22192
	14	Weighted median	1.00396	0.991653	1.01641	0.00629076	0.530304
	14	Inverse variance weighted	1.00217	0.991901	1.01254	0.00525346	0.680336	-0.00357273	0.00262886	0.203993	9.79184	0.549203
	14	Simple mode	0.992269	0.962939	1.02249	0.0153082	0.622185
	14	Weighted mode	1.0041	0.991053	1.01733	0.00667517	0.551926
Ratio of omega-6 fatty acids to total fatty acids	14	MR Egger	0.985814	0.966267	1.00576	0.0102181	0.192273
	14	Weighted median	0.98752	0.975136	1.00006	0.00643858	0.0511146
	14	Inverse variance weighted	0.993535	0.980734	1.0065	0.00661652	0.326945	0.00331626	0.00331034	0.34007	17.8041	0.0862398
	14	Simple mode	0.995123	0.97053	1.02034	0.0127673	0.709091
	14	Weighted mode	0.986003	0.973002	0.999177	0.00677176	0.0615297
Ratio of omega-6 fatty acids to omega-3 fatty acids	14	MR Egger	0.98617	0.97049	1.0021	0.00817771	0.119404
	14	Weighted median	0.992782	0.980254	1.00547	0.00647939	0.263565
	14	Inverse variance weighted	0.996318	0.986034	1.00671	0.00529389	0.485969	0.00435114	0.00264907	0.131514	10.6289	0.474855
	14	Simple mode	1.01145	0.982171	1.0416	0.0149858	0.463477
	14	Weighted mode	0.991611	0.979785	1.00358	0.00612115	0.196102
Ratio of docosahexaenoic acid to total fatty acids	14	MR Egger	0.998046	0.977962	1.01854	0.010372	0.854196
	14	Weighted median	0.990902	0.978456	1.00351	0.00644879	0.156403
	14	Inverse variance weighted	0.996321	0.983868	1.00893	0.00641712	0.565713	-0.000735216	0.00335983	0.831188	16.7283	0.116173
	14	Simple mode	0.984606	0.955673	1.01442	0.0152173	0.329882
	14	Weighted mode	0.989671	0.976934	1.00257	0.00660858	0.144444
Ratio of linoleic acid to total fatty acids	14	MR Egger	1.00259	0.985771	1.0197	0.00863268	0.770405
	14	Weighted median	0.999049	0.986466	1.01179	0.00646664	0.88302
	14	Inverse variance weighted	0.997228	0.98653	1.00804	0.00550271	0.613882	-0.00228029	0.00279648	0.433825	12.1781	0.350403
	14	Simple mode	0.995596	0.970997	1.02082	0.0127647	0.736048
	14	Weighted mode	0.998402	0.985374	1.0116	0.00670101	0.815715

## Sheet: Table S10
Table S10: Manually detected potential pleiotropy in the PhenoScanner database(Top 10)
Exposure	snp	rsid	hg19_coordinates	hg38_coordinates	a1	a2	trait	efo	study	pmid	ancestry	year	beta	se	p	direction	n	n_cases	n_controls	n_studies	unit	dataset
Ratio of monounsaturated fatty acids to total fatty acids	rs13107325	rs13107325	chr4:103188709	chr4:102267552	T	C	Extreme obesity with early age of onset	HP_0003674	Wheeler E	23563609	European	2013	NA	NA	1.5e-213	NA	6889	-	-	-	-	GRASP
	rs13107325	rs13107325	chr4:103188709	chr4:102267552	T	C	Body mass index	EFO_0004340	GIANT	29273807	European	2018	0.055	0.0044	2.8e-35	+	449889	0	449889	112	IVNT	GIANT_BMI_EUR_2018
	rs13107325	rs13107325	chr4:103188709	chr4:102267552	T	C	Body mass index	EFO_0004340	GIANT	29273807	Mixed	2018	0.053	0.0043	9.1e-35	+	526508	0	526508	123	IVNT	GIANT_BMI_Mixed_2018
	rs13107325	rs13107325	chr4:103188709	chr4:102267552	T	C	Arm fat percentage left	-	Neale B	UKBB	European	2017	0.04019	0.0035	1.623e-30	+	331198	0	331198	1	IVNT	Neale-B_UKBB_EUR_2017
	rs13107325	rs13107325	chr4:103188709	chr4:102267552	T	C	Arm fat percentage right	-	Neale B	UKBB	European	2017	0.04026	0.003516	2.366e-30	+	331249	0	331249	1	IVNT	Neale-B_UKBB_EUR_2017
	rs13107325	rs13107325	chr4:103188709	chr4:102267552	T	C	Body mass index	EFO_0004340	Neale B	UKBB	European	2017	0.0523	0.004572	2.662e-30	+	336107	0	336107	1	IVNT	Neale-B_UKBB_EUR_2017
	rs13107325	rs13107325	chr4:103188709	chr4:102267552	T	C	Body fat percentage	EFO_0007800	Neale B	UKBB	European	2017	0.03753	0.003545	3.449e-26	+	331117	0	331117	1	IVNT	Neale-B_UKBB_EUR_2017
	rs13107325	rs13107325	chr4:103188709	chr4:102267552	T	C	Trunk fat percentage	-	Neale B	UKBB	European	2017	0.04394	0.00425	4.801e-25	+	331113	0	331113	1	IVNT	Neale-B_UKBB_EUR_2017
	rs13107325	rs13107325	chr4:103188709	chr4:102267552	T	C	Gene expression of SLC39A8 in liver	GO_1901148;GO_0010609	ICBP	21909115	European	2011	NA	NA	5e-23	NA	69395	-	-	-	-	GRASP
	rs13107325	rs13107325	chr4:103188709	chr4:102267552	T	C	Arm fat mass right	-	Neale B	UKBB	European	2017	0.04437	0.004531	1.218e-22	+	331226	0	331226	1	IVNT	Neale-B_UKBB_EUR_2017
Ratio of polyunsaturated fatty acids to total fatty acids	rs2070971	rs2070971	chr7:44197583	chr7:44157984	T	G	Body mass index males	EFO_0004340	Akiyama M	28892062	East Asian	2017	-0.02701	0.005327	3.955e-07	-	90992	0	90992	3	IVNT	Akiyama-M_BMI-M_EAS_2017
	rs2070971	rs2070971	chr7:44197583	chr7:44157984	T	G	Sitting height	EFO_0004339	Neale B	UKBB	European	2017	-0.01528	0.002735	2.281e-08	-	336172	0	336172	1	IVNT	Neale-B_UKBB_EUR_2017
	rs2070971	rs2070971	chr7:44197583	chr7:44157984	T	G	Height	EFO_0004339	Neale B	UKBB	European	2017	-0.01313	0.002514	1.777e-07	-	336474	0	336474	1	IVNT	Neale-B_UKBB_EUR_2017
	rs2070971	rs2070971	chr7:44197583	chr7:44157984	T	G	Triglycerides	-	Asselbergs	23063622	European	2012	NA	NA	2.25e-07	NA	66240	-	-	-	-	GRASP
	rs2070971	rs2070971	chr7:44197583	chr7:44157984	T	G	Comparative height size at age 10	-	Neale B	UKBB	European	2017	-0.01226	0.002416	3.868e-07	-	332021	0	332021	1	-	Neale-B_UKBB_EUR_2017
	rs2070971	rs2070971	chr7:44197583	chr7:44157984	T	G	Trunk fat-free mass	-	Neale B	UKBB	European	2017	-0.01105	0.002228	7.141e-07	-	331030	0	331030	1	IVNT	Neale-B_UKBB_EUR_2017
	rs2070971	rs2070971	chr7:44197583	chr7:44157984	T	G	Trunk predicted mass	-	Neale B	UKBB	European	2017	-0.01093	0.002221	8.653e-07	-	330995	0	330995	1	IVNT	Neale-B_UKBB_EUR_2017
	rs2070971	rs2070971	chr7:44197583	chr7:44157984	T	G	Arm predicted mass left	-	Neale B	UKBB	European	2017	-0.01079	0.002241	1.485e-06	-	331146	0	331146	1	IVNT	Neale-B_UKBB_EUR_2017
	rs2070971	rs2070971	chr7:44197583	chr7:44157984	T	G	Triglycerides ln	-	Asselbergs	23063622	European	2012	NA	NA	2.23e-06	NA	66240	-	-	-	-	GRASP
	rs2070971	rs2070971	chr7:44197583	chr7:44157984	T	G	Whole body water mass	-	Neale B	UKBB	European	2017	-0.01057	0.00224	2.397e-06	-	331315	0	331315	1	IVNT	Neale-B_UKBB_EUR_2017
	rs12419462	rs12419462	chr11:27623309	chr11:27601762	A	G	Weight	EFO_0004338	Neale B	UKBB	European	2017	0.02791	0.002519	1.643e-28	+	336227	0	336227	1	IVNT	Neale-B_UKBB_EUR_2017
	rs12419462	rs12419462	chr11:27623309	chr11:27601762	A	G	Leg fat mass left	-	Neale B	UKBB	European	2017	0.02449	0.002279	6.184e-27	+	331275	0	331275	1	IVNT	Neale-B_UKBB_EUR_2017
	rs12419462	rs12419462	chr11:27623309	chr11:27601762	A	G	Leg fat mass right	-	Neale B	UKBB	European	2017	0.02473	0.002305	7.752e-27	+	331293	0	331293	1	IVNT	Neale-B_UKBB_EUR_2017
	rs12419462	rs12419462	chr11:27623309	chr11:27601762	A	G	Arm fat mass left	-	Neale B	UKBB	European	2017	0.03007	0.002826	1.988e-26	+	331164	0	331164	1	IVNT	Neale-B_UKBB_EUR_2017
	rs12419462	rs12419462	chr11:27623309	chr11:27601762	A	G	Arm fat mass right	-	Neale B	UKBB	European	2017	0.02995	0.002825	3.027e-26	+	331226	0	331226	1	IVNT	Neale-B_UKBB_EUR_2017
	rs12419462	rs12419462	chr11:27623309	chr11:27601762	A	G	Body mass index	EFO_0004340	Neale B	UKBB	European	2017	0.03007	0.002852	5.553e-26	+	336107	0	336107	1	IVNT	Neale-B_UKBB_EUR_2017
	rs12419462	rs12419462	chr11:27623309	chr11:27601762	A	G	Whole body fat mass	-	Neale B	UKBB	European	2017	0.02949	0.002813	1.063e-25	+	330762	0	330762	1	IVNT	Neale-B_UKBB_EUR_2017
	rs12419462	rs12419462	chr11:27623309	chr11:27601762	A	G	Trunk fat mass	EFO_0005409	Neale B	UKBB	European	2017	0.02909	0.002903	1.257e-23	+	331093	0	331093	1	IVNT	Neale-B_UKBB_EUR_2017
	rs12419462	rs12419462	chr11:27623309	chr11:27601762	A	G	Waist circumference	EFO_0004342	Neale B	UKBB	European	2017	0.02542	0.002554	2.391e-23	+	336639	0	336639	1	IVNT	Neale-B_UKBB_EUR_2017
	rs12419462	rs12419462	chr11:27623309	chr11:27601762	A	G	Basal metabolic rate	EFO_0007777	Neale B	UKBB	European	2017	0.01898	0.001912	3.239e-23	+	331307	0	331307	1	IVNT	Neale-B_UKBB_EUR_2017
Ratio of polyunsaturated fatty acids to monounsaturated fatty acids	rs2070971	rs2070971	chr7:44197583	chr7:44157984	T	G	Body mass index males	EFO_0004340	Akiyama M	28892062	East Asian	2017	-0.02701	0.005327	3.955e-07	-	90992	0	90992	3	IVNT	Akiyama-M_-M_EAS_2017
	rs2070971	rs2070971	chr7:44197583	chr7:44157984	T	G	Sitting height	EFO_0004339	Neale B	UKBB	European	2017	-0.01528	0.002735	2.281e-08	-	336172	0	336172	1	IVNT	Neale-B_UKBB_EUR_2017
	rs2070971	rs2070971	chr7:44197583	chr7:44157984	T	G	Height	EFO_0004339	Neale B	UKBB	European	2017	-0.01313	0.002514	1.777e-07	-	336474	0	336474	1	IVNT	Neale-B_UKBB_EUR_2017
	rs2070971	rs2070971	chr7:44197583	chr7:44157984	T	G	Triglycerides	-	Asselbergs	23063622	European	2012	NA	NA	2.25e-07	NA	66240	-	-	-	-	GRASP
	rs2070971	rs2070971	chr7:44197583	chr7:44157984	T	G	Comparative height size at age 10	-	Neale B	UKBB	European	2017	-0.01226	0.002416	3.868e-07	-	332021	0	332021	1	-	Neale-B_UKBB_EUR_2017
	rs2070971	rs2070971	chr7:44197583	chr7:44157984	T	G	Trunk fat-free mass	-	Neale B	UKBB	European	2017	-0.01105	0.002228	7.141e-07	-	331030	0	331030	1	IVNT	Neale-B_UKBB_EUR_2017
	rs2070971	rs2070971	chr7:44197583	chr7:44157984	T	G	Trunk predicted mass	-	Neale B	UKBB	European	2017	-0.01093	0.002221	8.653e-07	-	330995	0	330995	1	IVNT	Neale-B_UKBB_EUR_2017
	rs2070971	rs2070971	chr7:44197583	chr7:44157984	T	G	Arm predicted mass left	-	Neale B	UKBB	European	2017	-0.01079	0.002241	1.485e-06	-	331146	0	331146	1	IVNT	Neale-B_UKBB_EUR_2017
	rs2070971	rs2070971	chr7:44197583	chr7:44157984	T	G	Triglycerides ln	-	Asselbergs	23063622	European	2012	NA	NA	2.23e-06	NA	66240	-	-	-	-	GRASP
	rs2070971	rs2070971	chr7:44197583	chr7:44157984	T	G	Whole body water mass	-	Neale B	UKBB	European	2017	-0.01057	0.00224	2.397e-06	-	331315	0	331315	1	IVNT	Neale-B_UKBB_EUR_2017

[truncated: 5 more sheets: Table S11, Table S12, Table S13, Table S14, Table S15]
